# Supplementary material for: Thanatometabolomics: introducing NMR-based metabolomics to identify metabolic biomarkers of the time of death
Source: Metabolomics. 2019 Mar 5;15(3):37. doi: 10.1007/s11306-019-1498-1 (PMC6476858; doi:10.1007/s11306-019-1498-1)
Supplement: Supplementary file 3 — Supplementary material 3 (XLSM 16241 KB) [file 11306_2019_1498_MOESM3_ESM.xlsm]

## Sheet: Heart
# Title Class -1.6808 -1.6806 -1.68041 -1.68021 -1.68001 -1.67981 -1.67961 -1.67942 -1.67922 -1.67902 -1.67882 -1.67862 -1.67843 -1.67823 -1.67803 -1.67783 -1.67763 -1.67743 -1.67724 -1.67704 -1.67684 -1.67664 -1.67644 -1.67625 -1.67605 -1.67585 -1.67565 -1.67545 -1.67526 -1.67506 -1.67486 -1.67466 -1.67446 -1.67427 -1.67407 -1.67387 -1.67367 -1.67347 -1.67327 -1.67308 -1.67288 -1.67268 -1.67248 …
6122 -0.955924 -0.955726 -0.955527 -0.955329 -0.955131 -0.954933 -0.954735 -0.954537 -0.954339 -0.954141 -0.953943 -0.953744 -0.953546 -0.953348 -0.95315 -0.952952 -0.952754 -0.952556 -0.952358 -0.95216 -0.951961 -0.951763 -0.951565 -0.951367 -0.951169 -0.950971 -0.950773 -0.950575 -0.950377 -0.950178 -0.94998 -0.949782 -0.949584 -0.949386 -0.949188 -0.94899 -0.948792 -0.948594 -0.948396 -0.94819…
99986 -0.299788 -0.29959 -0.299392 -0.299194 -0.298996 -0.298798 -0.298599 -0.298401 -0.298203 -0.298005 -0.297807 -0.297609 -0.297411 -0.297213 -0.297015 -0.296816 -0.296618 -0.29642 -0.296222 -0.296024 -0.295826 -0.295628 -0.29543 -0.295232 -0.295033 -0.294835 -0.294637 -0.294439 -0.294241 -0.294043 -0.293845 -0.293647 -0.293449 -0.293251 -0.293052 -0.292854 -0.292656 -0.292458 -0.29226 -0.2920…
04 0.371602 0.3718 0.371998 0.372196 0.372394 0.372592 0.37279 0.372989 0.373187 0.373385 0.373583 0.373781 0.373979 0.374177 0.374375 0.374573 0.374772 0.37497 0.375168 0.375366 0.375564 0.375762 0.37596 0.376158 0.376356 0.376555 0.376753 0.376951 0.377149 0.377347 0.377545 0.377743 0.377941 0.378139 0.378338 0.378536 0.378734 0.378932 0.37913 0.379328 0.379526 0.379724 0.379922 0.38012 0.38031…
1431 1.11451 1.11471 1.11491 1.1151 1.1153 1.1155 1.1157 1.1159 1.11609 1.11629 1.11649 1.11669 1.11689 1.11708 1.11728 1.11748 1.11768 1.11788 1.11807 1.11827 1.11847 1.11867 1.11887 1.11907 1.11926 1.11946 1.11966 1.11986 1.12006 1.12025 1.12045 1.12065 1.12085 1.12105 1.12124 1.12144 1.12164 1.12184 1.12204 1.12224 1.12243 1.12263 1.12283 1.12303 1.12323 1.12342 1.12362 1.12382 1.12402 1.12422…
86 1.93706 1.93725 1.93745 1.93765 1.93785 1.93805 1.93824 1.93844 1.93864 1.93884 1.93904 1.93923 1.93943 1.93963 1.93983 1.94003 1.94023 1.94042 1.94062 1.94082 1.94102 1.94122 1.94141 1.94161 1.94181 1.94201 1.94221 1.9424 1.9426 1.9428 1.943 1.9432 1.9434 1.94359 1.94379 1.94399 1.94419 1.94439 1.94458 1.94478 1.94498 1.94518 1.94538 1.94557 1.94577 1.94597 1.94617 1.94637 1.94656 1.94676 1.9…
94 2.7596 2.7598 2.76 2.7602 2.76039 2.76059 2.76079 2.76099 2.76119 2.76139 2.76158 2.76178 2.76198 2.76218 2.76238 2.76257 2.76277 2.76297 2.76317 2.76337 2.76356 2.76376 2.76396 2.76416 2.76436 2.76456 2.76475 2.76495 2.76515 2.76535 2.76555 2.76574 2.76594 2.76614 2.76634 2.76654 2.76673 2.76693 2.76713 2.76733 2.76753 2.76772 2.76792 2.76812 2.76832 2.76852 2.76872 2.76891 2.76911 2.76931 2.…
195 3.58215 3.58235 3.58255 3.58274 3.58294 3.58314 3.58334 3.58354 3.58373 3.58393 3.58413 3.58433 3.58453 3.58472 3.58492 3.58512 3.58532 3.58552 3.58572 3.58591 3.58611 3.58631 3.58651 3.58671 3.5869 3.5871 3.5873 3.5875 3.5877 3.58789 3.58809 3.58829 3.58849 3.58869 3.58888 3.58908 3.58928 3.58948 3.58968 3.58988 3.59007 3.59027 3.59047 3.59067 3.59087 3.59106 3.59126 3.59146 3.59166 3.59186 …
4045 4.4047 4.40489 4.40509 4.40529 4.40549 4.40569 4.40588 4.40608 4.40628 4.40648 4.40668 4.40688 4.40707 4.40727 4.40747 4.40767 4.40787 4.40806 4.40826 4.40846 4.40866 4.40886 4.40905 4.40925 4.40945 4.40965 4.40985 4.41004 4.41024 4.41044 4.41064 4.41084 4.41104 4.41123 4.41143 4.41163 4.41183 4.41203 4.41222 4.41242 4.41262 4.41282 4.41302 4.41321 4.41341 4.41361 4.41381 4.41401 4.41421 4.4…
2704 5.22724 5.22744 5.22764 5.22784 5.22803 5.22823 5.22843 5.22863 5.22883 5.22903 5.22922 5.22942 5.22962 5.22982 5.23002 5.23021 5.23041 5.23061 5.23081 5.23101 5.2312 5.2314 5.2316 5.2318 5.232 5.2322 5.23239 5.23259 5.23279 5.23299 5.23319 5.23338 5.23358 5.23378 5.23398 5.23418 5.23437 5.23457 5.23477 5.23497 5.23517 5.23537 5.23556 5.23576 5.23596 5.23616 5.23636 5.23655 5.23675 5.23695 5…
9 6.04979 6.04999 6.05019 6.05038 6.05058 6.05078 6.05098 6.05118 6.05137 6.05157 6.05177 6.05197 6.05217 6.05236 6.05256 6.05276 6.05296 6.05316 6.05336 6.05355 6.05375 6.05395 6.05415 6.05435 6.05454 6.05474 6.05494 6.05514 6.05534 6.05553 6.05573 6.05593 6.05613 6.05633 6.05652 6.05672 6.05692 6.05712 6.05732 6.05752 6.05771 6.05791 6.05811 6.05831 6.05851 6.0587 6.0589 6.0591 6.0593 6.0595 6.…
87214 6.87234 6.87253 6.87273 6.87293 6.87313 6.87333 6.87352 6.87372 6.87392 6.87412 6.87432 6.87452 6.87471 6.87491 6.87511 6.87531 6.87551 6.8757 6.8759 6.8761 6.8763 6.8765 6.87669 6.87689 6.87709 6.87729 6.87749 6.87768 6.87788 6.87808 6.87828 6.87848 6.87868 6.87887 6.87907 6.87927 6.87947 6.87967 6.87986 6.88006 6.88026 6.88046 6.88066 6.88085 6.88105 6.88125 6.88145 6.88165 6.88185 6.8820…
7.69468 7.69488 7.69508 7.69528 7.69548 7.69568 7.69587 7.69607 7.69627 7.69647 7.69667 7.69686 7.69706 7.69726 7.69746 7.69766 7.69785 7.69805 7.69825 7.69845 7.69865 7.69884 7.69904 7.69924 7.69944 7.69964 7.69984 7.70003 7.70023 7.70043 7.70063 7.70083 7.70102 7.70122 7.70142 7.70162 7.70182 7.70201 7.70221 7.70241 7.70261 7.70281 7.70301 7.7032 7.7034 7.7036 7.7038 7.704 7.70419 7.70439 7.704…
03 8.51723 8.51743 8.51763 8.51783 8.51802 8.51822 8.51842 8.51862 8.51882 8.51901 8.51921 8.51941 8.51961 8.51981 8.52 8.5202 8.5204 8.5206 8.5208 8.521 8.52119 8.52139 8.52159 8.52179 8.52199 8.52218 8.52238 8.52258 8.52278 8.52298 8.52317 8.52337 8.52357 8.52377 8.52397 8.52417 8.52436 8.52456 8.52476 8.52496 8.52516 8.52535 8.52555 8.52575 8.52595 8.52615 8.52634 8.52654 8.52674 8.52694 8.527…
978 9.33998 9.34017 9.34037 9.34057 9.34077 9.34097 9.34116 9.34136 9.34156 9.34176 9.34196 9.34216 9.34235 9.34255 9.34275 9.34295 9.34315 9.34334 9.34354 9.34374 9.34394 9.34414 9.34433 9.34453 9.34473 9.34493 9.34513 9.34533 9.34552 9.34572 9.34592 9.34612 9.34632 9.34651 9.34671 9.34691 9.34711 9.34731 9.3475 9.3477 9.3479 9.3481 9.3483 9.34849 9.34869 9.34889 9.34909 9.34929 9.34949 9.34968 …
0.1623 10.1625 10.1627 10.1629 10.1631 10.1633 10.1635 10.1637 10.1639 10.1641 10.1643 10.1645 10.1647 10.1649 10.1651 10.1653 10.1655 10.1657 10.1659 10.1661 10.1663 10.1665 10.1667 10.1669 10.1671 10.1673 10.1675 10.1677 10.1679 10.1681 10.1683 10.1685 10.1687 10.1689 10.1691 10.1693 10.1695 10.1697 10.1699 10.1701 10.1702 10.1704 10.1706 10.1708 10.171 10.1712 10.1714 10.1716 10.1718 10.172 10…
847 10.9849 10.9851 10.9853 10.9855 10.9857 10.9859 10.9861 10.9863 10.9865 10.9867 10.9869 10.9871 10.9872 10.9874 10.9876 10.9878 10.988 10.9882 10.9884 10.9886 10.9888 10.989 10.9892 10.9894 10.9896 10.9898 10.99 10.9902 10.9904 10.9906 10.9908 10.991 10.9912 10.9914 10.9916 10.9918 10.992 10.9922 10.9924 10.9926 10.9928 10.993 10.9932 10.9934 10.9936 10.9938 10.994 10.9942 10.9944 10.9946 10.…
1 CLAUSSAN_20170913_Heart/1 -0.0496234 0.0417208 0.00692301 -0.0278748 0.133065 0.294005 0.550638 0.598485 0.415797 0.233109 -0.0670222 -0.367153 -0.57594 -0.57594 -0.431311 -0.286683 -0.129006 0.0286716 0.129803 0.230934 0.123278 0.0156225 -0.235574 -0.48677 -0.507432 -0.319306 0.077606 0.474518 0.675693 0.876867 0.875916 0.874964 0.874013 0.873061 0.650274 0.427487 0.204699 -0.0180879 -0.084285…
-1.24226 -1.09859 -0.954909 -0.811232 -0.667556 -0.523879 -0.380202 -0.521636 -0.66307 -0.804504 -0.945938 -0.669798 -0.393659 -0.11752 0.15862 0.199874 0.241128 0.282383 0.323637 0.364891 0.406146 0.4474 0.488655 0.581018 0.673382 0.765745 0.858109 0.950473 1.04284 1.1352 1.22756 1.05024 0.872925 0.695606 0.518287 0.340968 0.163649 -0.0136702 -0.190989 -0.218719 -0.246448 -0.274178 -0.301907 -0.…
448574 -0.568328 -0.931665 -1.295 -1.76273 -2.02168 -1.77605 -1.32164 -0.971628 -0.621612 -0.187319 0.246973 0.368086 0.280412 0.15794 -0.173319 -0.804708 -1.4361 -2.04139 -2.43789 -2.65171 -2.65674 -2.40078 -2.14483 -1.87583 -1.60682 -1.42597 -1.24512 -1.06426 -0.883411 -0.702557 -0.521704 -0.340851 -0.159998 -0.240128 -0.320258 -0.387338 -0.454419 -0.36926 -0.0753139 0.296927 0.669168 0.863614 …
-1.54994 -1.75471 -1.81058 -1.86645 -1.92231 -1.97818 -2.45162 -2.92506 -3.3985 -3.87194 -3.78427 -3.69659 -3.60892 -3.52124 -3.43357 -3.3459 -3.25822 -3.17055 -2.82461 -2.47867 -2.13273 -1.78679 -1.44085 -1.09492 -0.748977 -0.403038 -0.248487 -0.0939362 0.0606149 0.215166 0.369717 0.524268 0.678819 0.83337 1.07655 1.31972 1.5629 1.80608 1.63168 1.45728 1.28289 1.10849 0.951492 0.794494 0.637497 …
891 172.291 174.846 177.401 179.955 182.51 185.761 189.012 192.263 195.514 198.852 202.19 205.527 208.865 212.621 216.376 220.132 223.887 227.601 231.314 235.028 238.741 242.455 246.169 249.882 253.596 257.153 260.71 264.293 267.876 271.781 276.103 280.817 285.949 291.546 297.56 303.591 310.04 316.864 324.383 332.58 341.474 350.925 361.071 371.913 383.452 395.912 409.069 422.799 437.504 453.3 470…
0.118 1054.1 1143.93 1234.48 1319.75 1394.1 1452.57 1494.42 1522.62 1541.57 1555.22 1565.23 1569.94 1566.12 1551.44 1526.12 1493.28 1458.49 1427.32 1402.93 1386.62 1376.39 1369.22 1360.41 1347.43 1329.33 1307.04 1283.42 1259.37 1234.79 1209.38 1181.97 1152.62 1121.84 1092.45 1067.03 1048.01 1035.92 1030.23 1029.63 1033.19 1040.66 1053.41 1074.9 1108.36 1154.21 1210.36 1273.15 1337.89 1400.41 1458…
4011 76.3543 76.3076 76.2608 76.214 76.4196 76.6251 76.8306 77.0361 77.4504 77.8648 78.2791 78.6934 78.7841 78.8748 78.9656 79.0563 79.843 80.6297 81.4164 82.2031 83.4726 84.7421 86.0116 87.2811 88.9682 90.6553 92.3423 94.0294 96.2858 98.5421 100.59 103.055 106.225 109.812 114.078 119.318 125.272 131.921 139.589 147.256 154.567 161.182 167.022 171.332 174.048 175.512 175.984 175.761 174.684 172.9…
598 1741.68 1893.52 2045.36 2188.35 2316.02 2423.74 2510.57 2574.59 2612.72 2621.87 2599.55 2545.33 2462.99 2359.18 2241.73 2118.95 1998.67 1887.93 1793.06 1719.72 1670.61 1645.3 1640.31 1649.07 1662.01 1671.19 1672.3 1665.82 1655.16 1642.53 1627.38 1606.86 1578.26 1540.25 1493.6 1442.14 1390.68 1344.21 1306.93 1282.43 1273.24 1281.17 1306.08 1348.29 1406.92 1480.86 1566.77 1659.11 1749.51 1829.0…
4 37.2063 37.687 38.3765 39.5271 40.8864 42.298 43.7095 45.0428 46.1673 47.1139 48.0606 48.9812 49.9018 50.744 51.3775 51.8283 52.0704 52.0253 51.9802 52.1179 52.2555 52.1582 51.8522 51.6636 51.475 51.2469 51.0188 50.7907 50.5626 50.7521 50.9416 51.1311 51.3206 51.7667 52.2128 52.6589 53.1051 53.5512 53.9973 54.4434 54.8895 55.7146 56.5397 57.3648 58.1899 58.5974 59.0049 59.4124 59.8199 59.8316 5…
2.0752 12.3587 12.6422 12.9257 13.2091 13.4926 13.7761 14.0596 14.3431 14.9832 15.6234 16.2635 16.9037 17.5569 18.2101 18.8633 19.5165 20.2507 20.9849 21.8105 22.8449 23.827 24.8092 25.5738 26.1297 26.4464 26.763 27.0666 27.3702 27.7434 28.1166 28.3854 28.4454 28.231 27.8079 27.2673 26.7267 25.9773 25.0192 23.8305 22.6418 21.5053 20.3688 19.4411 18.5134 17.6552 16.7971 15.952 15.107 14.596 14.293…
1.92141 1.85542 1.78943 1.72343 1.42255 1.12168 0.820797 0.519918 0.249488 -0.0209424 -0.291373 -0.561803 -0.890411 -1.21902 -1.06046 -0.901897 -0.404058 0.0937815 0.243643 0.393504 0.438973 0.484441 0.529909 0.575377 0.599097 0.622816 0.646536 0.670255 0.690509 0.710762 0.731016 0.751269 0.771522 0.791776 0.812029 0.832283 0.774241 0.716199 0.658158 0.600116 0.542075 0.484033 0.425991 0.36795 0.…
6.14995 6.24252 6.33509 6.42766 6.52022 6.61279 6.70536 6.79792 6.97314 7.14835 7.31051 7.47268 7.28251 6.88356 6.27582 5.66809 5.3719 5.42369 5.75386 6.08403 6.45335 6.61388 6.54387 6.47387 6.48216 6.49045 6.49875 6.50704 6.76326 7.01949 7.47145 7.92342 8.19398 8.25576 7.94781 7.63987 7.39717 7.15447 7.25974 7.36502 7.43115 7.49728 7.35462 7.21196 7.2085 7.20503 7.20157 7.1981 7.28978 7.38147 7.…
7.03254 7.20449 7.37644 7.54839 7.72034 7.89229 8.06424 8.23619 8.40814 8.58009 8.75204 8.91882 9.08561 9.25239 9.41918 9.56421 9.70925 9.85428 9.99932 10.0313 10.0632 9.76022 9.45724 9.03681 8.82517 8.72662 8.83686 9.02376 9.21066 9.31927 9.21909 8.97102 8.72295 8.34439 8.17461 8.05703 7.93946 7.84797 7.7565 7.96515 8.38258 8.66953 8.95647 9.00289 8.84053 8.7956 8.75068 8.70575 8.66083 8.6159 8.…
627438 0.666993 0.52821 0.389427 0.250643 0.11186 -0.209612 -0.531083 -0.852555 -1.17403 -1.53301 -1.892 -1.83342 -1.77483 -1.53356 -1.29228 -1.05101 -0.809737 -0.424923 -0.0401083 0.344706 0.72952 0.696762 0.664003 0.631244 0.598485 0.574222 0.549959 0.525695 0.501432 0.490218 0.479004 0.46779 0.456575 0.506257 0.555939 0.814408 1.07288 1.34439 1.61591 1.67864 1.74137 1.58716 1.43295 1.48753 1.5…
45283 0.264168 0.528482 0.305627 0.0827713 -0.470663 -1.0241 -1.36874 -1.71339 -1.76987 -1.82635 -1.88283 -1.93931 -1.77395 -1.60859 -1.44323 -1.27788 -0.92548 -0.573085 -0.22069 0.131706 0.484101 0.836496 1.18889 1.54129 1.58866 1.63603 1.6834 1.73077 1.43017 1.12956 0.828952 0.528346 0.410428 0.292509 0.174591 0.0566729 -0.0612453 -0.179164 -0.297082 -0.415 -0.607203 -0.799407 -0.99161 -1.18381…
66561 -0.620728 -0.674896 -0.968842 -1.26279 -1.55673 -1.85068 -1.93149 -2.0123 -1.86257 -1.50406 -1.16295 -0.821835 -0.698208 -0.783367 -0.951171 -1.11898 -1.29983 -1.48068 -1.60465 -1.72862 -1.85258 -1.97655 -1.68294 -1.38934 -1.10878 -0.828223 -0.860846 -1.10226 -1.22622 -1.35019 -1.27842 -1.20665 -1.13488 -1.06311 -0.926636 -0.790163 -0.66674 -0.543317 -0.720024 -1.10552 -1.36052 -1.61552 -1.…
13927 -1.14208 -1.03531 -0.928539 -0.695625 -0.671498 -0.877905 -1.08431 -1.40816 -1.73201 -1.70789 -1.68376 -1.57699 -1.47022 -1.15466 -0.839098 -0.537948 -0.236797 0.0643529 0.365503 0.466566 0.567629 0.886178 1.41351 1.74511 1.86792 1.7515 1.42629 1.08368 0.741074 0.385417 0.029759 -0.391688 -0.813135 -1.23458 -1.65603 -1.6599 -1.66378 -1.66765 -1.67153 -1.57536 -1.47919 -1.26557 -1.26075 -1.5…
2 CLAUSSAN_20170913_Heart/2 -0.389583 -0.474377 -0.557029 -0.533477 -0.507376 -0.481275 -0.455174 -0.454563 -0.454563 -0.250649 -0.0418427 0.166964 0.37577 0.380664 0.380664 0.431907 0.484381 0.536855 0.589328 0.629057 0.66848 0.707903 0.747326 0.557347 0.361862 0.166378 -0.0291061 -0.211846 -0.39428 -0.576713 -0.759147 -0.741783 -0.719625 -0.493553 -0.262588 -0.146324 -0.0328125 0.0806989 0.1942…
26 -0.305162 -0.121572 0.109393 0.341378 0.496895 0.446664 0.31932 0.190243 0.0484218 -0.0937053 -0.248577 -0.403755 -0.558932 -0.71411 -0.645195 -0.570903 -0.49661 -0.422318 -0.348026 -0.273734 -0.199442 -0.12515 -0.0890911 -0.0539502 -0.0188092 0.0163317 0.344598 0.679899 0.925987 0.966021 0.874247 0.779428 0.480695 0.177069 -0.203025 -0.38104 -0.307766 -0.0246665 0.51397 1.05862 1.51406 1.7634…
96737 -0.0216683 -0.140074 -0.258479 -0.376884 -0.495289 -0.499126 -0.500214 -0.501301 -0.502389 -0.503476 -0.504564 -0.505651 -0.506739 -0.401622 -0.293956 -0.18629 -0.0786238 0.029042 0.136708 0.244374 0.35204 0.474043 0.596391 0.718738 0.841086 0.751024 0.655865 0.356792 0.052826 0.122702 0.201548 0.484308 0.77196 1.04687 1.32147 1.39216 1.45796 1.43102 1.40186 1.3727 1.34354 1.30164 1.25943 1…
4 0.612926 0.327923 0.0347644 -0.258394 -0.551552 -0.696024 -0.836928 -1.09253 -1.14698 -0.971373 -0.790366 -0.596615 -0.402558 -0.399604 -0.401235 -0.402867 -0.404498 -0.206464 -0.00363884 0.4031 0.814732 1.10741 1.39724 1.27924 1.15146 1.06191 0.973272 0.884638 0.796004 0.980847 1.17225 1.36366 1.55507 1.74647 1.93788 2.12928 2.32069 2.32093 2.31658 2.31223 2.30788 2.30353 2.29918 2.29483 2.290…
65.8645 65.6125 65.5167 65.4247 65.3327 65.2406 65.1486 65.0566 64.9645 64.8725 65.1033 65.3419 65.5805 65.8191 66.3763 66.9411 67.5059 68.0708 68.8496 69.6336 70.1924 70.5419 70.5807 70.6121 70.6307 70.6491 70.9691 71.2963 71.6235 71.9507 72.4818 73.0178 73.5539 74.0899 74.6245 75.1591 75.7956 76.2307 76.2786 76.1133 76.0452 75.9794 75.6206 75.2547 74.8888 74.5229 73.8384 73.1463 72.4669 71.7878…
5.9206 94.8175 94.0289 93.2478 92.4666 91.6855 91.3802 91.0863 90.7924 90.4985 90.2412 89.9848 89.7284 89.472 89.6915 89.9223 90.1531 90.3839 90.6573 90.9316 91.2059 91.4802 91.8905 92.304 93.1254 93.9566 94.9635 95.9746 97.3936 98.8223 100.37 101.921 103.65 105.791 108.086 110.385 113.338 116.714 120.644 125.267 130.467 136.632 144.012 152.915 163.299 175.213 188.76 203.569 219.333 235.8 252.52 …
34 75.9722 76.1641 76.356 76.5479 76.7398 76.9316 77.1235 77.3154 77.8471 78.387 78.9269 79.4668 79.8028 80.1339 80.465 80.7961 80.9755 81.1514 81.2253 81.5006 82.0273 82.7637 83.4031 84.0401 84.5496 85.056 85.5625 86.0689 86.5754 87.0818 87.5883 88.0947 88.4148 88.7304 89.1479 89.364 89.1929 88.8086 88.5215 88.2367 87.7098 87.1772 86.6445 86.1118 85.9189 85.7343 85.5496 85.3649 85.409 85.4585 85…
.935 171.088 165.756 160.412 155.264 150.528 146.501 143.172 140.368 138.528 137.518 137.208 137.627 138.743 140.852 143.937 147.554 151.863 156.741 162.039 167.747 173.873 180.521 187.181 193.765 199.668 204.517 208.119 210.535 211.7 211.799 211.194 209.748 207.875 205.779 203.678 202.045 201.102 200.979 201.826 204.021 207.472 211.861 217.223 223.467 229.731 235.494 240.565 244.727 247.645 249.…
63.0786 64.4591 65.8057 66.8116 67.4525 67.745 67.8721 67.9955 68.2505 68.7127 69.2689 69.8273 70.4552 71.0849 71.7145 72.3441 72.7825 73.2164 73.6503 74.0841 74.382 74.6767 74.9713 75.266 75.5394 75.8123 76.0852 76.3581 76.4115 76.4596 76.2826 75.8962 75.6664 75.4405 75.393 75.3498 75.2386 74.9218 74.3538 73.5759 72.7337 71.89 71.1229 70.5614 70.059 69.558 69.0696 68.5816 68.3314 68.087 67.8554 …
2.05436 -1.87899 -1.92082 -1.96785 -2.01489 -2.06192 -2.10896 -2.156 -2.20303 -2.25007 -2.27161 -2.29255 -2.31348 -2.33442 -2.0155 -1.68842 -1.36135 -1.03427 -1.04519 -1.06422 -1.08326 -1.10229 -1.12132 -1.14035 -1.15938 -1.17841 -1.40986 -1.64639 -1.88293 -2.11947 -2.35601 -2.59255 -2.82909 -3.06563 -3.25384 -3.4409 -3.62795 -3.81501 -3.79815 -3.7764 -3.75465 -3.7329 -3.52848 -3.31967 -3.11086 -…
108 21.8438 23.9916 25.9361 28.0796 30.9246 34.1263 37.6759 41.8455 46.6754 52.2685 58.8652 66.641 75.9144 87.0583 100.175 115.717 133.828 154.379 176.677 200.036 223.317 245.304 264.94 281.327 293.635 301.292 304.083 302.069 295.805 285.568 271.817 255.198 236.495 216.519 196.077 176.032 156.948 139.383 124.096 110.903 99.9246 91.0377 83.95 78.3996 74.2446 71.3456 69.7165 69.3406 70.0747 72.0583…
1 14.0969 14.3017 14.3912 14.2741 14.0161 13.7549 13.4809 13.2067 13.251 13.303 13.355 13.407 13.3225 13.2348 13.147 13.0593 12.9715 12.8838 12.796 12.7083 12.7522 12.7993 12.8464 12.8935 12.9406 12.9878 13.0349 13.082 13.2653 13.452 13.6386 13.8253 14.0119 14.1986 14.3852 14.5719 14.5843 14.5926 14.6009 14.6092 14.6175 14.6258 14.6341 14.6424 14.7702 14.9008 15.0314 15.1621 15.0888 15.0106 14.93…
905 8.96404 8.67904 8.39404 8.31295 8.23676 8.16056 8.08437 8.14743 8.21384 8.28025 8.34666 8.42581 8.50526 8.58472 8.66418 8.76913 8.87469 9.18416 9.49853 9.69819 9.8951 9.75216 9.60106 9.40562 9.20911 9.21652 9.22883 9.4153 9.60596 9.79662 9.98728 10.127 10.2654 9.92807 9.57932 9.10311 8.62385 8.48444 8.35319 8.54527 8.7451 8.94493 9.14477 9.36584 9.58743 9.80901 10.0306 10.0143 9.99226 9.97024…
77085 3.64619 3.71509 3.78863 4.1553 4.73292 5.18798 5.63999 5.81162 5.7726 5.8179 5.86535 5.90005 5.93444 5.94334 5.95164 5.95993 5.96822 6.10827 6.25149 6.3947 6.53792 6.47722 6.41163 6.34603 6.28044 6.41027 6.54478 6.6793 6.81381 6.94833 7.08284 7.20461 7.32607 7.29195 7.05017 6.80351 6.76075 6.9353 7.11495 7.30734 7.50004 7.76921 8.04021 8.29846 8.55641 8.58921 8.41269 8.34597 8.28201 8.2837 …
.10788 -1.73023 -1.34769 -0.939663 -0.531022 -0.326295 -0.12646 -0.0121207 0.100167 0.416369 0.737463 1.03307 1.32806 1.41914 1.50533 1.17519 0.835067 0.303772 -0.232111 -0.56408 -0.687242 -0.635584 -0.239992 0.269827 0.782192 1.11188 1.43719 1.56708 1.69229 1.81749 1.94269 1.82575 1.70299 1.58024 1.45748 1.33472 1.21197 1.08921 0.966459 0.812373 0.657535 0.502697 0.34786 0.193022 0.0381842 -0.11…
59921 -1.53484 -1.47047 -1.4061 -1.34173 -1.27736 -1.21299 -1.01036 -0.804409 -0.598457 -0.392506 -0.186554 0.019398 0.22535 0.431302 0.310142 0.181133 0.0521247 -0.0768841 -0.205893 -0.334902 -0.46391 -0.592919 -0.637495 -0.680045 -0.722594 -0.765144 -1.01161 -1.26296 -1.51432 -1.76568 -1.88534 -2.00184 -2.11834 -2.23484 -2.14743 -2.05513 -1.96282 -1.87052 -1.69723 -1.52201 -1.34678 -1.17155 -0.…
8427 0.4994 0.682513 0.742429 0.799389 0.856348 0.913308 1.04249 1.1734 1.30431 1.43522 1.36222 1.28433 1.20643 1.12854 1.12339 1.11999 1.1166 1.1132 1.1098 1.1064 1.103 1.0996 0.977255 0.852053 0.72685 0.601648 0.476446 0.351243 0.226041 0.100839 0.410147 0.729882 1.04962 1.36935 1.48517 1.5961 1.70703 1.81796 1.62302 1.42074 1.21845 1.01617 0.826637 0.637406 0.673329 0.918569 1.35403 1.79394 2.…
3 CLAUSSAN_20170913_Heart/3 0.201205 0.201205 0.201205 0.219981 0.241731 0.263481 0.28523 0.30698 0.32873 0.35048 0.37223 0.250577 0.106212 -0.0381522 -0.182517 -0.326881 -0.471246 -0.615611 -0.759975 -0.735355 -0.683971 -0.632587 -0.581203 -0.541084 -0.50275 -0.464416 -0.426082 -0.158914 0.144497 0.267656 0.362268 0.257853 0.121916 -0.0140204 -0.149957 -0.128174 -0.0814117 -0.0346496 0.0121126 0…
217 0.0488112 0.22784 0.343029 0.448108 0.541921 0.63395 0.707203 0.597232 0.259685 -0.109382 -0.476397 -0.843085 -1.02952 -1.18741 -0.924718 -0.595412 -0.266106 0.0632004 0.418793 0.778549 1.13831 1.49806 1.5574 1.56916 1.58092 1.59267 1.34016 1.04579 0.751418 0.457047 0.342928 0.257356 0.171784 0.0862116 0.188401 0.320327 0.452254 0.58418 0.716107 0.848033 0.979959 1.11189 0.967451 0.779247 0.5…
0326038 0.288912 0.545221 0.801529 0.877586 0.925096 0.972606 1.02012 1.2514 1.51178 1.59192 1.64351 1.48856 1.3009 0.932986 0.536527 0.250847 -0.0172878 -0.105172 -0.164508 -0.246376 -0.331812 -0.417248 -0.502684 -0.528154 -0.544126 -0.560099 -0.576072 -0.490653 -0.389176 -0.467951 -0.575272 -0.65443 -0.729127 -0.803824 -0.878522 -0.885625 -0.882022 -0.698169 -0.485768 -0.435077 -0.409997 -0.384…
.45984 5.58736 5.67029 5.75321 5.83613 5.74056 5.61672 5.49288 5.36904 5.24521 5.12137 4.99753 4.87369 5.04652 5.26633 5.48613 5.70594 5.62534 5.49715 5.36896 5.24077 4.83798 4.3917 3.94542 3.49914 3.35328 3.255 3.15672 3.05843 3.02024 2.99155 2.96287 2.93419 2.90551 2.87682 2.84814 2.81946 2.77763 2.73372 2.68982 2.64591 2.602 2.55809 2.51419 2.47028 2.70426 2.98225 3.26024 3.53823 3.63597 3.705…
1 6460.31 5615.35 4899.93 4297.85 3788.68 3354.34 2980.73 2656.9 2374.41 2127.14 1910.17 1720.02 1553.78 1409.15 1283.19 1173.25 1077.1 992.752 918.267 852.185 793.354 740.946 694.089 651.729 613.689 579.463 548.512 520.657 495.266 471.881 450.084 429.488 410.131 392.251 375.42 359.578 344.713 330.957 318.198 306.518 295.588 285.177 275.193 265.522 256.492 248.226 240.667 233.443 226.617 220.247 …
.766 357.941 365.541 374.896 386.13 399.425 415.138 433.232 453.738 476.376 500.847 526.885 554.342 582.831 611.123 637.08 657.657 669.39 669.407 657.076 634.058 603.005 566.805 528.875 492.08 458.255 428.744 403.572 382.369 363.985 346.871 330.262 313.612 296.947 280.634 265.219 250.947 238.156 226.882 217.136 209.072 202.803 198.313 195.629 194.431 194.751 196.603 199.985 205.057 211.444 218.72…
0996 91.737 95.0133 98.8691 103.402 108.429 113.519 118.435 122.964 126.618 128.819 129.422 128.484 126.284 123.076 119.015 114.478 109.697 104.886 100.397 96.319 92.9815 90.3532 87.82 85.6474 84.0875 82.6158 81.3167 80.045 78.7733 77.5017 76.8158 76.2227 75.6296 75.0365 74.6294 74.2518 73.8742 73.4965 73.2992 73.1303 72.9615 72.7927 72.9317 73.1196 73.3075 73.4953 73.8635 74.2601 74.6568 75.0534…
8.185 319.29 317.559 314.631 311.33 307.99 305.139 302.726 300.587 298.843 297.052 294.883 291.366 285.602 277.171 266.326 253.723 240.051 225.923 211.745 198.321 185.857 174.902 165.726 158.285 152.401 148.033 145.194 143.965 143.8 144.098 144.449 144.657 144.842 145.028 145.213 146.048 146.986 148.645 150.418 152.739 155.148 157.879 160.661 162.732 164.089 164.563 163.831 161.965 159.107 155.17…
7793 3.47375 3.24103 3.01957 2.7999 2.64265 2.67555 2.6356 2.5796 2.71511 2.88095 3.04679 3.21263 3.27333 3.31737 3.37268 3.42978 3.80606 4.41316 4.9474 5.46559 5.83645 6.18397 6.53149 6.87902 6.92612 6.92564 6.92517 6.92469 7.04814 7.19121 7.33428 7.47736 7.44018 7.37445 7.30873 7.243 7.59364 8.01022 8.42679 8.84337 9.25995 9.67653 10.0931 10.5097 10.8699 11.2213 11.5726 11.9239 12.095 12.2375 1…
-0.670153 -0.561744 -0.453335 -0.525176 -0.625565 -0.725954 -0.826344 -0.896691 -0.96228 -1.02787 -1.09346 -1.15905 -1.22464 -1.29023 -1.35582 -1.14387 -0.887971 -0.63207 -0.37617 -0.420687 -0.512784 -0.604881 -0.696978 -0.661397 -0.605596 -0.549794 -0.493992 -0.618441 -0.771437 -0.924434 -1.07743 -1.0206 -0.930546 -0.840488 -0.75043 -0.660372 -0.570314 -0.480256 -0.390198 -0.296385 -0.201977 -0.…
026 19.5735 20.8444 22.1152 23.3861 24.657 26.2534 27.9015 29.3692 31.169 33.6529 36.5967 39.3159 42.1708 45.5874 49.0886 52.5784 56.0665 59.5545 62.6821 65.1592 66.9416 68.0087 68.1364 67.1996 65.2741 62.4456 58.8943 55.0338 50.9592 46.8222 42.6799 38.7066 35.1205 31.9145 29.1201 26.8635 25.0435 23.4772 22.3025 21.4252 20.9465 20.7126 20.869 21.2853 21.7337 22.4299 23.5259 24.8855 26.6384 28.549…
6246 7.50068 7.43889 7.37711 7.31533 7.17797 7.02864 6.87932 6.72999 6.64826 6.57723 6.68646 6.82423 6.99955 7.18082 7.18184 7.15432 7.23945 7.34242 7.74581 8.19678 8.70454 9.22131 9.55782 9.86578 10.1137 10.352 10.5904 10.8288 11.2098 11.6135 12.0171 12.4208 12.5241 12.5797 12.6354 12.6911 12.498 12.2655 12.0331 11.8006 11.5682 11.3357 11.1033 10.8708 11.0026 11.1921 11.3816 11.5711 11.7606 11.9…
.36648 2.48373 2.60097 2.71822 2.83546 2.95271 3.06995 3.1872 3.16174 3.11369 3.06564 3.01758 2.96953 2.92148 2.87342 2.82537 2.74868 2.66746 2.58624 2.50502 2.42379 2.34257 2.26135 2.18013 2.42561 2.72283 3.02006 3.31729 3.31409 3.26332 3.21255 3.16178 3.24461 3.3486 3.45259 3.55658 3.66057 3.76456 3.86856 3.97255 3.68224 3.32948 2.97673 2.62397 2.45147 2.30751 2.16356 2.0196 1.88268 1.74688 1.6…
4 4.86097 5.28754 5.71411 6.33219 6.98061 7.35865 7.51362 7.32055 6.89663 6.5343 6.18623 5.80437 5.41715 5.02994 4.64272 4.10905 3.55219 3.00659 2.46278 1.92647 1.57161 1.40301 1.43965 1.57054 1.71185 1.86442 2.01878 2.19567 2.37612 2.55658 2.73703 2.84989 2.95205 3.05421 3.15636 3.25852 3.36068 3.46283 3.56499 3.57473 3.56984 3.56494 3.56005 3.73541 3.93931 4.14322 4.34712 4.41959 4.47125 4.5229…
56327 0.22948 0.202633 0.175785 -0.0313133 -0.266959 -0.502605 -0.738251 -0.771115 -0.771863 -0.77261 -0.773358 -0.954357 -1.1639 -1.07303 -0.934579 -0.543589 -0.112602 0.138134 0.360322 0.575 0.788488 1.18223 1.60451 1.82777 2.01951 1.79067 1.49521 1.09836 0.685451 0.572962 0.508052 0.537903 0.582763 0.627622 0.672481 0.736116 0.802725 0.869334 0.935943 1.09268 1.26369 1.43469 1.6057 1.59646 1.5…
27 -0.303561 -0.210852 -0.118143 -0.0578236 -0.00263336 0.0525569 0.107747 0.162937 0.218128 0.273318 0.328508 0.511376 0.714465 0.917554 1.12064 1.14348 1.13777 1.13206 1.12635 1.1724 1.22663 1.28087 1.33511 1.2091 1.05454 0.89998 0.745421 0.620903 0.501142 0.381382 0.261622 0.322113 0.411151 0.50019 0.589228 0.623347 0.648767 0.674187 0.699607 0.544776 0.361398 0.178019 -0.00535896 -0.32017 -0.…
81 -0.695636 -0.899626 -1.10183 -1.39416 -1.52052 -1.25782 -0.75778 -0.319316 0.104874 0.360079 0.58852 0.816962 1.0454 1.2147 1.37463 1.63595 1.73308 1.48246 1.1813 0.868862 0.554645 0.180344 -0.203473 -0.576024 -0.946791 -1.04718 -0.9245 -0.574243 -0.192466 0.027896 0.222693 0.41749 0.612287 0.82586 1.04241 1.25895 1.4755 1.3015 1.06565 0.84107 0.61827 0.47433 0.52313 0.499087 0.458986 0.562522…
4 CLAUSSAN_20170913_Heart/4 0 0 0 0 0 0 0 0 0 0 -0.132899 -0.212638 -0.212638 -0.212638 -0.243218 -0.292146 -0.28671 -0.248654 -0.173904 -0.077135 -0.0347307 -0.0249451 0.0188181 0.082968 0.147118 0.211268 0.230652 0.223177 0.215702 0.208227 0.200752 0.193277 0.185802 0.178327 0.179006 0.184578 0.190151 0.195723 0.201296 0.206868 0.21244 0.218013 0.170452 0.0910124 0.0115725 -0.0678674 -0.175849 …
967 0.554307 0.457539 0.332229 0.124557 -0.10187 -0.316066 -0.458229 -0.491935 -0.479703 -0.398157 -0.244849 -0.0719705 0.0682896 0.188978 0.309667 0.430356 0.559837 0.694592 0.72062 0.681409 0.572885 0.422771 0.272657 0.122544 -0.0017467 -0.110543 -0.21934 -0.328137 -0.436933 -0.54573 -0.654527 -0.763323 -0.764751 -0.701756 -0.638761 -0.575767 -0.512772 -0.449777 -0.386782 -0.323788 -0.301566 -0…
0.286206 0.395843 0.464725 0.441442 0.386372 0.327209 0.265615 0.199928 0.131811 0.0636774 -0.00443948 -0.0349006 -0.0427409 -0.115835 -0.228055 -0.364756 -0.516118 -0.558769 -0.536165 -0.42116 -0.250685 -0.0802271 0.0902476 0.137027 0.109615 0.0821867 0.0547751 0.0171533 -0.0265675 -0.0703053 -0.114026 -0.201255 -0.314563 -0.36265 -0.371577 -0.308489 -0.202165 -0.204585 -0.272226 -0.364348 -0.47…
.8371 12.8125 12.8046 12.7967 12.7888 12.781 12.7731 12.7652 12.7573 12.8011 12.8758 12.9506 13.0253 12.9696 12.8356 12.7016 12.5676 12.493 12.4542 12.4153 12.3764 12.3443 12.3163 12.2883 12.2603 12.1889 12.0913 12.1024 12.1788 12.2375 12.2856 12.2685 12.2122 12.2129 12.2477 12.3912 12.6 12.8087 13.0175 13.1175 13.1523 13.1884 13.2254 13.3276 13.469 13.5668 13.6386 13.7103 13.7821 13.7944 13.771 …
894 92.8005 92.2554 91.6165 90.9816 90.3493 89.8052 89.3794 88.8867 88.4609 88.3637 88.482 88.6108 88.7225 88.7731 88.7869 88.8008 88.8147 88.9332 89.1145 89.2958 89.4771 89.6584 89.8397 90.021 90.2023 90.48 90.8154 91.1508 91.4862 91.9521 92.4963 93.0405 93.5847 94.1778 94.8003 95.4228 96.0452 96.6677 97.2902 97.9126 98.5351 99.2285 99.9644 100.7 101.436 102.172 102.908 103.644 104.38 105.029 10…
1 107.554 112.999 118.907 125.211 131.946 139.255 147.278 156.106 165.725 176.076 186.826 197.425 207.496 216.81 225.42 233.658 241.598 248.999 255.504 260.567 263.566 264.095 262.049 257.534 251.117 243.469 235.052 226.185 217.058 207.66 198.147 188.707 179.616 171.086 163.261 156.212 150.022 144.812 140.727 137.896 136.203 135.491 135.525 135.948 136.465 137.163 137.971 139.117 140.9 143.266 14…
133.579 135.656 138.178 140.99 143.898 146.581 148.737 150.144 150.849 151.154 151.229 151.109 150.919 150.563 149.89 148.877 147.434 145.444 143.106 140.65 138.39 136.581 135.268 134.426 133.973 133.916 134.151 134.612 135.294 136.251 137.324 138.408 139.499 140.394 141.042 141.494 141.745 141.788 141.622 141.22 140.594 139.954 139.354 138.599 137.75 136.902 136.054 135.382 134.817 134.259 133.7…
55.427 249.272 241.376 232.238 222.561 213.187 204.81 197.802 192.302 188.291 185.682 184.237 183.662 183.765 184.381 185.467 187.017 189.041 191.558 194.564 198.221 202.55 207.429 213.063 219.734 227.651 237.026 247.717 259.266 270.758 281.268 290.385 298.052 304.352 309.379 313.026 315.179 316.025 315.921 315.384 314.842 314.649 315.242 316.849 319.489 322.818 326.221 328.994 330.728 331.476 33…
155 34.4913 33.8579 33.2425 32.8336 32.5487 32.2638 31.9789 31.6987 31.4213 31.1438 30.8664 30.5319 30.1632 29.899 29.6977 29.4869 29.2051 28.925 28.778 28.7316 28.7065 28.6881 28.6738 28.6331 28.5767 28.5203 28.4638 28.4726 28.5206 28.5685 28.6165 28.6671 28.7194 28.7676 28.8134 28.8061 28.7019 28.534 28.3514 28.285 28.3534 28.4854 28.6322 28.7136 28.6907 28.5607 28.39 28.2464 28.1843 28.1859 28…
117 5.76133 5.68195 5.68087 5.71104 5.75997 5.80889 5.85782 5.96111 6.09702 6.23294 6.36885 6.53738 6.72548 6.84834 6.93206 6.97097 6.98304 6.92986 6.83755 6.71397 6.57164 6.36406 6.11736 5.88287 5.65574 5.55906 5.54069 5.64054 5.81136 5.98215 6.15297 6.35282 6.57011 6.78739 7.00469 7.06975 7.04349 7.01722 6.99096 6.91712 6.81475 6.71237 6.61 6.61635 6.68795 6.75953 6.83113 6.80239 6.71344 6.6244…
62 2.85943 2.9704 3.11807 3.25351 3.31636 3.30474 3.20668 2.99473 2.73793 2.47705 2.21372 1.99524 1.80368 1.70317 1.76603 1.98637 2.26207 2.54456 2.83113 3.06197 3.25938 3.45272 3.6436 3.72848 3.68451 3.6381 3.6137 3.58523 3.55431 3.52339 3.49247 3.42685 3.34041 3.25397 3.16753 3.08109 2.99466 2.90822 2.82178 2.75708 2.70544 2.65379 2.60214 2.55865 2.52005 2.48146 2.44286 2.33027 2.17329 2.14679 …
528 23.309 23.2653 23.3479 23.5064 23.7015 23.8535 23.9478 24.0312 24.1104 24.1872 24.264 24.3408 24.4176 24.4943 24.5276 24.5348 24.5461 24.5599 24.5369 24.5571 24.5798 24.5805 24.6824 24.8451 25.0078 25.1705 25.2516 25.2839 25.4425 25.6769 25.9345 26.1406 26.2139 26.2309 26.3213 26.4557 26.6268 26.7547 26.7442 26.6741 26.6 26.5234 26.4468 26.3702 26.2936 26.217 26.1812 26.1699 26.1626 26.1578 2…
2 10.5892 10.4764 10.3636 10.2509 10.2251 10.2515 10.1474 9.96506 9.80444 9.65688 9.72676 9.92714 10.1275 10.3279 10.5282 10.7286 10.9349 11.1447 11.3545 11.5643 11.7741 11.9839 12.1937 12.4036 12.5101 12.5546 12.5992 12.6437 12.6883 12.7328 12.7773 12.8219 12.887 12.9644 13.0419 13.1193 13.1818 13.2353 13.3432 13.375 13.1811 12.7823 12.249 11.674 11.2037 10.905 10.791 10.8141 10.9585 11.1521 11.…
.974127 1.19175 1.40938 1.44216 1.29882 1.18971 1.05941 0.911192 0.775732 0.599481 0.46402 0.396226 0.345574 0.305777 0.272521 0.28274 0.427799 0.572842 0.678759 0.82815 0.938417 1.04622 1.17606 1.25716 1.30901 1.36086 1.41271 1.46456 1.51641 1.56826 1.62011 1.67604 1.73441 1.79279 1.85116 1.77906 1.62867 1.47829 1.3279 1.12332 0.886227 0.649131 0.412034 0.240175 0.107458 -0.0252593 -0.157976 -0.…
8 -0.100673 -0.051949 -0.0301353 0.0528382 0.172508 0.286741 0.332475 0.281984 0.132007 -0.114196 -0.394648 -0.61394 -0.796536 -0.825384 -0.761981 -0.698579 -0.635177 -0.575851 -0.518973 -0.429476 -0.385644 -0.379596 -0.43797 -0.568104 -0.71781 -0.912366 -1.13383 -1.22483 -1.23753 -1.24064 -1.23795 -1.29372 -1.38453 -1.44274 -1.37264 -1.168 -0.921753 -0.641548 -0.340938 -0.134124 -0.0487975 -0.08…
.962303 0.85219 0.733905 0.610744 0.487566 0.364406 0.351316 0.404295 0.457258 0.510238 0.497964 0.446564 0.395147 0.343747 0.278612 0.205263 0.131896 0.0585467 0.0422628 0.0602455 0.208685 0.435427 0.647202 0.850023 1.05283 1.25565 1.33613 1.34324 1.35034 1.35745 1.292 1.18304 1.07406 0.965106 0.856131 0.747173 0.638198 0.52924 0.474629 0.452654 0.430662 0.408687 0.386695 0.36472 0.342728 0.3207…
2 -0.00751438 -0.0790036 -0.11135 -0.180393 -0.271453 -0.362514 -0.453574 -0.472092 -0.447084 -0.313348 -0.114375 0.0601349 0.219966 0.31456 0.370012 0.391486 0.392573 0.39366 0.394748 0.432531 0.492332 0.486895 0.442317 0.397738 0.353159 0.373817 0.433618 0.542347 0.680432 0.666298 0.560831 0.418668 0.254488 0.155545 0.0957438 -0.0102666 -0.144003 -0.277739 -0.411476 -0.500956 -0.563883 -0.62680…
5 CLAUSSAN_20170913_Heart/5 -0.157911 -0.0535126 0.0508863 0.106909 0.126484 0.146058 0.165633 0.185208 0.204783 0.224358 0.243932 0.236373 0.20837 0.180367 0.152365 0.124362 0.096359 0.0683562 0.0403534 -0.00129397 -0.0532215 -0.105149 -0.157077 -0.238774 -0.342901 -0.387488 -0.387216 -0.350275 -0.285705 -0.161595 0.00737293 0.198669 0.406787 0.515672 0.549791 0.487159 0.351631 0.156563 -0.08336…
75371 0.330765 0.430233 0.562906 0.69558 0.828253 0.841847 0.765723 0.689599 0.613474 0.6862 0.871073 1.0485 1.22033 1.33137 1.27754 1.08189 0.846995 0.624192 0.410501 0.256349 0.147057 -0.00316941 -0.184236 -0.365303 -0.54637 -0.659213 -0.720657 -0.7821 -0.843543 -0.897543 -0.945936 -0.986887 -1.02223 -1.06203 -0.986111 -0.768376 -0.511389 -0.321384 -0.181846 -0.0423079 0.0972303 0.204518 0.2875…
0.0757084 0.176437 0.270033 0.358256 0.347245 0.261469 0.173213 0.0830872 0.0921949 0.176067 0.281027 0.401874 0.423488 0.370337 0.260127 0.106927 -0.0462728 -0.199473 -0.351665 -0.503097 -0.65453 -0.805963 -0.838316 -0.780951 -0.723586 -0.666221 -0.586528 -0.490014 -0.393499 -0.296985 -0.204191 -0.114202 -0.024212 0.0657776 0.174373 0.296988 0.360062 0.378277 0.365483 0.329324 0.392398 0.530237 …
8 0.675763 0.830195 1.06734 1.30448 1.54162 1.64727 1.65387 1.54138 1.33917 1.09728 0.825471 0.553667 0.281863 0.0547144 -0.13879 -0.213216 -0.197923 -0.176777 -0.151221 -0.125665 -0.100109 0.0519694 0.299373 0.546776 0.79418 0.885291 0.858648 0.832004 0.805361 0.778717 0.752074 0.72543 0.698787 0.659119 0.609638 0.560158 0.510677 0.461196 0.411716 0.362235 0.312754 0.285601 0.27527 0.264939 0.25…
28.7693 29.114 29.4588 29.7117 29.8955 30.0793 30.2631 30.4469 30.6306 30.8144 30.9982 31.3854 31.9259 32.4664 33.0069 33.4134 33.719 34.2627 34.9859 35.9317 37.0453 38.1589 39.2725 40.4159 41.5816 42.7474 43.9132 45.2502 46.7161 48.321 50.2687 52.7332 56.0076 60.3184 65.9679 73.1468 81.8953 91.9567 102.489 112.21 119.614 123.982 125.723 125.69 124.549 122.2 118.004 111.621 103.454 94.3376 85.335…
134.06 130.233 127.483 125.536 124.079 122.884 122.094 121.78 121.851 122.314 123.09 123.967 125.172 126.862 128.954 131.453 134.471 137.983 142.081 147.042 152.898 159.827 167.999 177.416 188.077 199.983 213.211 227.586 242.96 259.168 275.888 292.77 309.276 324.31 336.854 346.054 351.357 352.797 350.667 345.239 336.723 325.569 312.545 298.481 284.157 270.261 257.169 245.173 234.676 225.616 217.8…
997 19.9212 19.7426 19.5641 19.3855 19.207 19.0284 18.9342 18.9036 18.8729 18.8423 18.9307 19.1088 19.287 19.4651 19.7549 20.1288 20.5027 20.8766 21.2505 21.6244 21.9982 22.3721 22.8085 23.292 23.7159 24.214 24.9135 25.8162 26.9277 28.248 29.6976 31.2963 33.0641 35.0902 37.4444 40.1316 43.1321 46.5339 50.4786 55.032 60.2291 65.9863 72.0149 78.0903 83.6471 87.8209 89.9844 90.2041 89.1404 87.6729 8…
19.239 118.2 117.428 116.859 116.289 115.72 115.15 114.581 114.011 113.441 113.15 113.069 112.995 112.927 112.926 113.094 113.548 114.388 115.395 116.392 117.3 117.903 118.262 118.572 118.867 119.151 119.654 120.322 120.989 121.657 122.84 124.413 125.985 127.557 129.68 132.218 134.749 137.274 139.781 142.157 144.232 145.909 147.016 147.59 147.866 148.052 148.297 148.587 149.016 149.788 151.193 15…
85 11.7684 11.8518 11.9352 12.0186 12.102 12.1854 12.3897 12.685 12.9803 13.2756 13.5635 13.8458 14.128 14.4103 14.5909 14.6948 14.6796 14.5748 14.4178 14.2216 14.0253 13.8291 13.7073 13.6416 13.5759 13.5101 13.437 13.3582 13.2794 13.2007 13.1752 13.19 13.0856 12.8916 12.6789 12.4523 12.166 11.835 11.4046 10.8993 10.4002 9.90581 9.52056 9.3168 9.27462 9.3971 9.69978 10.0819 10.4107 10.6993 10.826…
14306 3.07886 3.01467 3.00257 3.02973 3.17596 3.41191 3.58088 3.69938 3.81788 3.93639 3.97627 3.95694 3.9376 3.91827 4.01801 4.20747 4.19846 4.03993 3.77719 3.43597 3.21381 3.08138 2.98863 2.9258 2.86296 2.80013 2.8376 2.95063 3.06366 3.1767 3.28973 3.40276 3.51579 3.62882 3.79147 3.9915 4.19153 4.39155 4.54693 4.66866 4.67131 4.58424 4.40244 4.14926 4.01516 3.97078 3.88918 3.77955 3.61038 3.3963…
04 4.0228 3.44956 3.07478 2.84954 2.62429 2.39904 2.31645 2.34132 2.3662 2.39107 2.29687 2.11295 1.92903 1.74511 1.62507 1.55316 1.48125 1.40934 1.39697 1.42945 1.46194 1.49443 1.47358 1.41255 1.35151 1.29048 1.22944 1.16841 1.10737 1.04634 1.00236 0.971227 0.940098 0.908968 0.877839 0.84671 0.81558 0.784451 0.773168 0.776839 0.780509 0.784179 0.906929 1.1194 1.33187 1.54433 1.61725 1.58504 1.552…
.75062 3.62447 3.55647 3.53227 3.50808 3.48388 3.57876 3.76336 3.94796 4.13257 4.17576 4.11241 4.04907 3.98572 3.92237 3.85903 3.79568 3.73234 3.76004 3.85635 3.95267 4.04898 4.14529 4.2416 4.33791 4.43422 4.51068 4.57219 4.6337 4.69522 4.75673 4.81824 4.87975 4.94126 4.87671 4.71719 4.55767 4.39815 4.11955 3.75123 3.38291 3.0146 2.8497 2.83808 2.82646 2.81484 2.92229 3.11947 3.31664 3.51382 3.75…
49351 3.48198 3.45873 3.43548 3.41228 3.38906 3.36582 3.34257 3.31937 3.23661 3.10897 2.98132 2.85372 2.7261 2.59846 2.47082 2.34321 2.29545 2.30782 2.31647 2.32235 2.38528 2.43164 2.288 1.93583 1.48284 1.06973 0.899946 0.87973 0.986027 1.18762 1.38921 1.59084 1.88581 2.25111 2.5172 2.70853 2.74229 2.65737 2.47324 2.21435 2.03357 1.91168 1.92873 2.05047 2.09649 2.08552 2.07458 2.06363 2.11219 2.2…
72 3.20121 3.24057 3.49233 3.8983 4.47199 5.19492 5.96269 6.7503 7.55291 8.54901 9.88934 11.6496 13.8121 16.1762 18.2223 19.4659 19.8711 19.8754 19.8257 19.6842 19.1957 18.091 16.3225 14.2031 12.0219 9.90271 8.02874 6.49038 5.2113 4.18066 3.38873 2.7585 2.30155 2.04514 1.87227 1.82595 1.87496 1.86934 1.82262 1.77593 1.72923 1.78918 1.9295 2.06985 2.21021 2.07267 1.7258 1.3864 1.05261 0.840498 0.8…
382 0.130908 0.0838742 0.0368403 -0.0101935 -0.0572274 -0.104261 -0.151295 -0.198329 -0.254511 -0.317585 -0.380659 -0.443734 -0.506808 -0.569882 -0.632957 -0.696031 -0.751663 -0.801687 -0.851712 -0.901736 -0.95176 -1.00178 -1.05181 -1.10183 -1.06534 -0.963659 -0.861979 -0.760299 -0.698312 -0.666231 -0.57461 -0.438131 -0.284285 -0.117356 -0.0496596 -0.0567283 -0.123337 -0.234804 -0.346272 -0.45773…
891063 -0.751554 -0.616202 -0.483966 -0.351739 -0.219502 -0.273337 -0.467347 -0.661367 -0.855376 -1.02707 -1.18193 -1.13833 -0.945196 -0.665241 -0.319857 0.0255177 0.370902 0.546805 0.595033 0.643251 0.691479 0.739698 0.787926 0.836144 0.884372 0.907783 0.912511 0.91723 0.921959 0.926678 0.931406 0.936125 0.940854 0.934952 0.921018 0.907085 0.893151 0.879218 0.865285 0.851351 0.837418 0.701924 0.…
624 0.400443 0.481121 0.453883 0.345338 0.355873 0.456126 0.583513 0.731343 0.819633 0.863065 0.895333 0.91919 0.823966 0.639026 0.457806 0.27939 0.100974 -0.077442 -0.2633 -0.454766 -0.646232 -0.837698 -0.885198 -0.824192 -0.763196 -0.702189 -0.641193 -0.580187 -0.51919 -0.458184 -0.419515 -0.397659 -0.375812 -0.353955 -0.332109 -0.310252 -0.288405 -0.266549 -0.160198 0.00982826 0.179845 0.34987…
2 -0.130357 -0.0763227 -0.0222882 0.0317464 0.0584918 0.0646769 0.070862 0.0770471 0.0832322 0.0894173 0.0956023 0.101787 0.0799081 0.0368844 -0.00613935 -0.0491631 -0.0884656 -0.124964 -0.161463 -0.197962 -0.227018 -0.250467 -0.214376 -0.133426 -0.0524766 0.0284733 0.0498833 0.0264343 -0.0785719 -0.245026 -0.411479 -0.577933 -0.586854 -0.477085 -0.307777 -0.09361 0.0461322 0.129801 0.15393 0.133…
6 CLAUSSAN_20170913_Heart/6 -0.115136 -0.115136 -0.115136 -0.115136 -0.115136 -0.0853704 -0.0505766 -0.0157828 0.0190111 0.104034 0.197543 0.201755 0.190882 0.191519 0.194102 0.196684 0.199266 0.146039 0.0833825 0.110023 0.151748 0.148825 0.13836 0.127895 0.117429 0.112545 0.108604 0.104662 0.100721 0.0562005 0.00482517 -0.0465501 -0.0979254 -0.149301 -0.200676 -0.252051 -0.303427 -0.278528 -0.24…
2 0.343707 0.437759 0.531811 0.625863 0.586901 0.525468 0.464035 0.402602 0.34675 0.291841 0.236932 0.182023 0.223852 0.282023 0.42949 0.592043 0.648556 0.687155 0.517397 0.312439 0.135038 -0.0377081 -0.121158 -0.189522 -0.142546 -0.0760839 -0.00962222 0.0568395 0.0172617 -0.0402297 -0.0977211 -0.155212 -0.212704 -0.270195 -0.327687 -0.385178 -0.293842 -0.177364 -0.0608865 0.0555913 0.112538 0.15…
072 -0.108597 -0.0941225 -0.0740667 -0.0530681 -0.0320694 -0.0110708 -0.0830892 -0.170821 -0.258553 -0.346286 -0.434018 -0.52175 -0.609482 -0.697214 -0.677395 -0.639407 -0.60142 -0.563432 -0.618461 -0.689204 -0.61112 -0.507894 -0.423271 -0.341791 -0.409138 -0.501627 -0.584814 -0.66643 -0.599219 -0.506866 -0.528226 -0.568796 -0.609366 -0.649936 -0.591908 -0.517224 -0.44254 -0.367855 -0.311774 -0.2…
.107581 -0.0911454 -0.0505736 -0.00586787 0.0387895 0.0834952 0.118851 0.152684 0.186468 0.2203 0.205135 0.18169 0.00941718 -0.187997 -0.262629 -0.316519 -0.281112 -0.23062 -0.204313 -0.182091 -0.159869 -0.137647 -0.199141 -0.274776 -0.350412 -0.426048 -0.354019 -0.257045 -0.160071 -0.0630966 -0.0554188 -0.062826 -0.0702333 -0.0776406 0.0395949 0.177887 0.316179 0.454471 0.503466 0.537377 0.57128…
18.0122 18.6129 19.2136 19.911 20.6247 21.3385 22.0522 22.5651 23.0439 23.5228 24.0017 24.1809 24.3094 24.0807 23.7917 23.4282 23.0522 22.6762 22.3002 22.2926 22.3471 22.7589 23.231 24.1347 25.1113 26.0767 27.0403 28.0841 28.9628 29.6365 30.1021 30.4482 30.4816 30.0219 29.0707 27.7812 26.4465 25.2866 24.4539 23.8427 23.439 23.3407 23.289 23.3966 23.5311 23.6656 23.8001 24.2322 24.7146 25.197 25.6…
3 51.7214 51.1588 50.8104 50.4982 50.1916 49.8859 49.6751 49.5697 49.6969 50.0396 50.5408 51.2422 52.331 53.7778 55.4833 57.5216 60.079 63.1323 66.5827 70.3859 74.5818 79.0141 83.5509 87.9218 91.8011 95.0667 97.5795 99.3255 100.195 100.041 98.8438 96.6027 93.3996 89.5238 85.2509 80.7478 76.1995 71.8274 67.8425 64.2158 60.9294 57.9898 55.3311 53.0091 51.035 49.4088 48.0264 46.9743 46.3241 45.912 4…
67 15.2705 15.3444 15.7141 16.1338 16.5535 16.9732 17.3148 17.6432 18.1613 18.7115 19.4774 20.4585 21.6445 23.0387 24.7198 26.742 28.9148 31.2833 33.7863 36.3069 38.9131 41.3552 43.4658 45.1087 46.3315 46.9594 46.7861 45.838 44.1728 41.7502 38.8413 35.8689 33.0043 30.5747 28.7 27.3238 26.2487 25.5102 24.9709 24.6352 24.5046 24.5822 24.608 24.6201 24.7251 24.6673 24.3188 23.6287 22.6986 21.7364 20…
211.01 222.821 237.023 253.781 273.337 295.983 321.796 350.985 383.815 420.807 462.804 511.198 567.772 634.795 714.579 807.865 913.113 1025.59 1137.7 1240.37 1324.94 1385.22 1418.2 1420.58 1386.26 1310.95 1199.96 1069.01 936.29 815.304 712.839 630.734 567.721 521.303 488.733 467.333 454.949 450.431 453.095 462.796 479.741 504.703 539.042 584.589 643.643 718.806 812.073 923.056 1047.62 1177.56 130…
15.083 15.0098 14.9365 14.8632 14.9294 15.0192 15.0699 15.0248 14.8622 14.6824 14.536 14.4846 14.5264 14.5815 14.642 14.7036 14.7146 14.7171 14.8088 14.9157 15.1509 15.4078 15.6647 15.9217 16.2604 16.613 16.9656 17.3182 17.6168 17.9064 18.1475 18.2912 18.234 17.9966 17.669 17.3303 17.0586 16.8875 16.7706 16.6603 16.522 16.3791 16.3347 16.3964 16.5233 16.6587 16.7996 16.9416 17.109 17.2808 17.447 …
421 2.02959 1.92983 1.83007 1.73031 1.63683 1.5444 1.45198 1.35956 1.35644 1.3684 1.38036 1.39232 1.43777 1.48887 1.53997 1.59108 1.64218 1.69328 1.74439 1.79549 1.83194 1.86598 1.89997 1.934 1.96799 2.00203 2.03602 2.07005 2.04823 2.01703 1.98578 1.95458 1.92333 1.89212 1.86087 1.82967 1.794 1.75764 1.72122 1.68486 1.64844 1.61207 1.57566 1.53929 1.50102 1.46248 1.37366 1.3657 1.5309 1.72287 1.9…
-0.850252 -0.947218 -1.06928 -1.15232 -1.22871 -1.0968 -0.929632 -0.805305 -0.688157 -0.719885 -0.776707 -0.82538 -0.872678 -0.919976 -0.967273 -1.02387 -1.08204 -1.14021 -1.19839 -1.12633 -1.03228 -0.938229 -0.844177 -0.750125 -0.656072 -0.56202 -0.467968 -0.493676 -0.539614 -0.585553 -0.631492 -0.677431 -0.723369 -0.769308 -0.815247 -0.827699 -0.834495 -0.841291 -0.848086 -0.854882 -0.861678 -0…
8 -0.0221055 -0.0877088 -0.164578 -0.247076 -0.330469 -0.354379 -0.45748 -0.519905 -0.572853 -0.634337 -0.607911 -0.467849 -0.311083 -0.232499 -0.167067 -0.101682 -0.0362499 0.0123913 0.0582522 0.104065 0.149926 0.195739 0.241599 0.287412 0.333273 0.353274 0.368962 0.384602 0.40029 0.421511 0.443723 0.465886 0.488098 0.465614 0.435635 0.494905 0.569307 0.63436 0.69789 0.666494 0.619118 0.525593 0…
9443 4.49153 4.6137 4.70638 4.79902 4.8917 5.16293 5.46438 5.76577 6.06722 6.5425 7.04715 7.5518 8.05644 8.56109 9.06574 9.57038 10.075 10.4569 10.818 11.1791 11.5403 11.6037 11.6169 11.6301 11.6433 11.5386 11.4139 11.2893 11.1647 11.04 10.9154 10.7908 10.6661 10.8094 10.9979 11.1864 11.3749 11.7383 12.1312 12.8069 13.709 14.7692 16.2678 18.4246 21.2165 24.8802 29.3308 34.4576 39.8585 44.9584 48.…
81 6.25685 5.60672 5.23952 4.91503 4.60169 4.29025 4.17972 4.10313 4.02655 3.94996 3.81012 3.6596 3.50907 3.35855 3.20802 3.0575 2.90698 2.75645 2.6786 2.61302 2.54744 2.48186 2.41628 2.35071 2.28513 2.21955 2.21164 2.21348 2.2181 2.2232 2.11295 2.02787 2.04614 2.12524 2.22747 2.28768 2.26965 2.15039 2.10626 2.07738 2.13221 2.20119 2.18087 2.14546 2.11006 2.07465 2.04483 2.01595 1.98707 1.95818 2…
8 -1.12425 -1.05193 -0.969508 -0.976431 -0.998391 -1.00552 -1.01008 -0.865864 -0.696457 -0.616396 -0.551371 -0.486394 -0.42137 -0.348196 -0.273648 -0.199099 -0.12455 -0.109533 -0.104572 -0.0103148 0.0990275 0.119074 0.124034 -0.019832 -0.18884 -0.268552 -0.333179 -0.397806 -0.462433 -0.370559 -0.252246 -0.133933 -0.0156207 0.102692 0.221005 0.339317 0.45763 0.468043 0.460228 0.452413 0.444598 0.4…
81206 -0.456525 -0.401626 -0.346775 -0.291876 -0.302137 -0.323349 -0.34461 -0.365822 -0.361038 -0.351806 -0.253325 -0.139712 -0.0254484 0.0889809 0.0452329 -0.114476 -0.285599 -0.456044 -0.632118 -0.809088 -0.969362 -1.12676 -1.18561 -1.13845 -1.03162 -0.917186 -0.797224 -0.676271 -0.491068 -0.294955 -0.0988901 0.0972232 0.203992 0.295724 0.387407 0.479139 0.468503 0.440631 0.412711 0.384839 0.38…
482392 0.491964 0.501488 0.51106 0.520583 0.530156 0.539679 0.549251 0.558775 0.568347 0.577871 0.587443 0.596967 0.606539 0.561938 0.508185 0.454431 0.400677 0.346923 0.293169 0.239416 0.185662 0.131908 0.0781544 0.0244007 -0.0293531 -0.0831069 -0.136861 -0.190614 -0.244368 -0.268822 -0.288325 -0.307829 -0.327332 -0.168243 0.0210163 0.210276 0.399535 0.402761 0.374559 0.346357 0.318155 0.289952 …
1307 -0.40352 -0.345143 -0.261624 -0.0888092 0.0990911 0.257749 0.411525 0.416426 0.396233 0.316461 0.22668 0.136851 0.0470707 0.0056106 -0.0276301 -0.060919 -0.0941597 -0.127449 -0.160689 -0.193978 -0.227219 -0.28818 -0.353769 -0.419405 -0.484993 -0.452031 -0.402365 -0.26345 -0.109402 -0.00191087 0.0977718 0.197406 0.297089 0.363237 0.423777 0.394972 0.35113 0.241604 0.120981 0.000358063 -0.1202…
7 CLAUSSAN_20170913_Heart/7 0 0 0.0312624 0.143688 0.218901 0.26022 0.30266 0.348328 0.367085 0.308369 0.222181 0.0569055 -0.10837 -0.273645 -0.403599 -0.43187 -0.433229 -0.357116 -0.268422 -0.143515 -0.0455181 -0.0249947 -0.0305415 -0.11114 -0.164828 -0.141042 -0.0838981 0.0692804 0.209003 0.30999 0.383224 0.376564 0.342993 0.231948 0.107817 -0.0539752 -0.188823 -0.24623 -0.268284 -0.188687 -0.1…
197273 0.149448 0.101656 0.0538305 -0.0119026 -0.129317 -0.219788 -0.232819 -0.215751 -0.112165 -0.0533978 -0.123785 -0.195261 -0.269998 -0.29985 -0.200613 -0.0890088 0.0580709 0.160332 0.133438 0.106576 0.0796823 0.0976732 0.244753 0.365252 0.409103 0.408135 0.278012 0.162498 0.0889169 0.0422795 0.0730822 0.0893409 0.0636022 0.0648076 0.143453 0.235587 0.366425 0.452443 0.409307 0.364872 0.31657…
4 -0.278425 -0.303026 -0.303396 -0.23401 -0.164625 -0.095239 -0.0886462 -0.262824 -0.437002 -0.611179 -0.742748 -0.75165 -0.760553 -0.769455 -0.733506 -0.568434 -0.403363 -0.238292 -0.138361 -0.22596 -0.313558 -0.401157 -0.461844 -0.445058 -0.428273 -0.411487 -0.390216 -0.356033 -0.32185 -0.287667 -0.253483 -0.2193 -0.185117 -0.150934 -0.124618 -0.12093 -0.11721 -0.113523 -0.109803 -0.106115 -0.1…
29 0.250846 0.238624 0.170887 0.103182 0.0354452 -0.0288951 -0.0835842 -0.108526 -0.0210461 0.16973 0.434717 0.699738 0.964726 1.18321 1.24079 1.19122 1.05606 0.911203 0.738266 0.565362 0.392425 0.27054 0.295499 0.32049 0.345448 0.35362 0.313338 0.273089 0.232807 0.192558 0.152276 0.112027 0.0717455 0.0432527 0.0485535 0.0538543 0.059155 0.0644558 0.0697566 0.0750573 0.0803581 0.0744458 0.0362531…
8.122 29.2471 30.7111 32.5332 34.8626 37.6654 40.5758 43.1881 45.192 46.6213 47.4668 47.8805 47.9553 47.672 46.9145 45.6352 43.6241 41.0519 38.2642 35.6888 33.4479 31.5162 29.9592 28.7912 27.8309 27.0761 26.5256 26.1171 25.712 25.3166 24.9778 24.8021 24.6263 24.4505 24.3286 24.3615 24.3946 24.4275 24.5087 24.7284 24.9482 25.1679 25.4415 25.87 26.2985 26.727 27.2217 27.9068 28.5953 29.2935 30.0791…
.1925 79.5952 83.9341 87.9992 91.6962 94.9154 97.4254 98.9625 99.5006 99.1598 98.0041 96.3096 94.1287 91.4983 88.5233 85.21 81.587 77.8154 74.0674 70.441 67.0357 63.9105 61.1289 58.6822 56.5779 54.7695 53.152 51.7274 50.6309 49.7892 49.1551 48.7266 48.5101 48.4584 48.4671 48.6502 48.905 49.4203 50.141 51.0607 52.1747 53.4554 54.9292 56.6025 58.6743 61.2753 64.3052 67.6184 71.2684 75.1982 79.3019 …
04 24.5481 24.7895 24.7874 24.6299 24.3695 24.0441 23.7541 23.3504 22.619 21.8876 21.1562 20.4786 19.9559 19.4333 18.9107 18.4899 18.3622 18.2346 18.1069 18.0331 18.1142 18.1953 18.2764 18.2644 17.9845 17.7047 17.4247 17.1449 16.865 16.5851 16.3052 16.0926 16.0736 16.0546 16.0356 16.0166 15.9976 15.9786 15.9596 15.9496 15.9654 15.9812 15.997 16.0128 16.0286 16.0444 16.0602 16.1207 16.3099 16.4992…
430.623 394.671 365.312 340.968 320.494 303.015 287.889 274.744 263.169 253.068 244.392 237.003 230.795 225.732 221.739 218.975 217.736 218.246 220.713 225.394 232.317 241.315 252.267 264.913 278.983 294.475 311.865 331.769 354.907 382.305 415.353 455.864 506.007 567.326 639.167 717.117 792.691 856.507 902.391 929.131 939.142 935.363 918.875 888.922 844.237 785.619 717.448 646.305 578.935 520.441…
737 19.4002 19.1022 18.8673 18.8136 18.7869 18.8377 18.8994 18.9926 19.0857 19.1789 19.2558 19.2859 19.2891 19.2148 19.1916 19.3152 19.464 19.6855 19.877 19.9551 19.9262 19.8116 19.71 19.6454 19.6095 19.6559 19.7309 19.9151 20.2081 20.5916 20.9776 21.3977 21.9071 22.4504 23.0329 23.7281 24.4368 25.1843 25.8916 26.4836 27.0531 27.5132 27.8156 27.9909 28.0146 27.9737 27.9062 27.762 27.6044 27.408 2…
1 3.28095 3.11372 2.97551 2.86424 2.83042 2.81772 2.86572 2.91375 2.96174 2.98622 2.94288 2.94443 3.07506 3.21078 3.36098 3.50842 3.64775 3.75235 3.71201 3.52294 3.27736 3.05373 2.89314 2.75947 2.70326 2.65603 2.63463 2.61322 2.59181 2.58947 2.642 2.69453 2.74706 2.79959 2.85213 2.90466 2.95719 2.97573 2.89643 2.81712 2.73781 2.6871 2.7187 2.78001 2.95378 3.19045 3.38515 3.56976 3.6984 3.72883 3.…
793 -0.672848 -0.702936 -0.695498 -0.580155 -0.464778 -0.349435 -0.234059 -0.118716 -0.0033401 0.112003 0.192619 0.173132 0.153679 0.134192 0.114738 0.0952517 0.075798 0.0563115 0.0793446 0.22464 0.369935 0.515231 0.658844 0.797615 0.936387 1.07516 1.23075 1.43476 1.61186 1.71149 1.80831 1.89707 2.01273 2.20587 2.41029 2.64719 2.83924 2.90217 2.93931 2.90221 2.80231 2.52164 2.20733 1.79618 1.4119…
288 4.36197 4.38107 4.40016 4.41926 4.43836 4.45745 4.47655 4.49901 4.53115 4.5633 4.59544 4.62759 4.65973 4.69188 4.72402 4.74628 4.7401 4.73392 4.72773 4.72155 4.71536 4.70918 4.70299 4.70242 4.71798 4.73354 4.7491 4.76467 4.78023 4.79579 4.81135 4.85332 4.9713 5.08927 5.20725 5.32522 5.4432 5.56118 5.67915 5.82404 6.0464 6.26876 6.49112 6.71348 6.93584 7.1582 7.38056 7.662 8.11352 8.53812 8.93…
4.30952 4.2061 4.10272 3.99931 3.92418 3.93037 3.93655 3.94274 3.94892 3.95511 3.96129 3.96747 3.99721 4.09473 4.19225 4.28977 4.33346 4.22222 4.11097 3.99972 3.97285 4.18889 4.40157 4.60456 4.784 4.84184 4.775 4.79532 4.7977 4.74843 4.69916 4.64989 4.60062 4.55135 4.50208 4.45281 4.39444 4.3099 4.22536 4.14082 4.05628 3.97174 3.8872 3.80266 3.74391 3.75941 3.7749 3.7904 3.85971 4.08398 4.30824 4…
0066 1.42577 1.55088 1.67599 1.83138 2.07392 2.26264 2.29642 2.32795 2.35303 2.37811 2.40318 2.42153 2.42051 2.41949 2.41847 2.41607 2.4097 2.34954 2.1344 1.92266 1.72057 1.51851 1.31642 1.11828 0.931414 0.744579 0.55771 0.433668 0.490363 0.547091 0.603786 0.644605 0.639594 0.634615 0.629604 0.651536 0.750909 0.850315 0.949688 1.02274 1.01991 1.0171 1.01427 1.01146 1.00863 1.00582 1.00298 0.99835…
95 -0.0623854 0.0456007 0.155269 0.269779 0.365227 0.405798 0.471599 0.61003 0.761322 0.922741 0.974202 0.905106 0.719325 0.420529 0.121765 -0.177031 -0.45561 -0.649207 -0.780435 -0.955275 -1.07458 -1.03412 -0.993639 -0.953186 -0.897493 -0.798052 -0.698578 -0.599137 -0.499663 -0.400223 -0.300749 -0.201308 -0.123139 -0.106336 -0.0894995 -0.0726962 -0.05586 -0.0390568 -0.0222206 -0.00541729 0.01553…
4 0.467521 0.347099 0.226676 0.106254 0.0192602 0.0285025 0.0377449 0.0469872 0.0562296 0.065472 0.0747143 0.0839567 0.103291 0.151677 0.200064 0.24845 0.296837 0.345223 0.39361 0.441996 0.461088 0.395848 0.330608 0.265368 0.200128 0.134888 0.0696474 0.00440723 -0.0395282 -0.0221308 -0.00473346 0.0126639 0.0300613 0.0474587 0.0648561 0.0822534 0.113317 0.183722 0.254127 0.324532 0.394937 0.465342…
21315 0.792689 0.805228 0.648261 0.491327 0.33436 0.177427 0.0204601 -0.136474 -0.29344 -0.406854 -0.395011 -0.383136 -0.371294 -0.359419 -0.347576 -0.335701 -0.323859 -0.299649 -0.239964 -0.180246 -0.120561 -0.0636462 -0.0148344 0.0340102 0.082822 0.132613 0.185077 0.192689 0.0711788 -0.050331 -0.171841 -0.248499 -0.196035 -0.171603 -0.227873 -0.284143 -0.340412 -0.393879 -0.439275 -0.484671 -0.…
.18146 -0.225107 -0.268787 -0.293582 -0.264139 -0.207751 -0.073923 0.0431182 0.111706 0.180326 0.248914 0.299594 0.298592 0.270712 0.165326 0.07511 0.0284401 -0.018197 -0.064867 -0.100904 -0.106477 -0.112049 -0.117622 -0.123195 -0.128767 -0.13434 -0.139912 -0.134833 -0.0990865 -0.0633403 -0.0275941 0.0241306 0.121855 0.192668 0.186008 0.173251 0.142942 0.126088 0.14797 0.160602 0.146603 0.132603 …
8 CLAUSSAN_20170913_Heart/8 -0.390849 -0.338642 -0.231374 -0.074755 0.0944822 0.275029 0.400513 0.476647 0.442656 0.309965 0.122212 -0.114892 -0.244594 -0.278039 -0.183004 0.0271801 0.213275 0.377779 0.450512 0.440995 0.34659 0.176104 0.00561844 -0.164868 -0.230964 -0.203502 -0.176039 -0.148576 -0.109857 -0.0610499 -0.0122425 0.0365649 0.0853722 0.13418 0.182987 0.231794 0.227834 0.176579 0.12532…
13839 -0.873189 -0.832539 -0.791888 -0.861363 -1.02954 -1.18165 -1.31937 -1.34697 -1.27587 -1.09693 -0.821354 -0.545775 -0.270197 -0.12023 -0.082843 -0.155581 -0.327018 -0.467483 -0.580189 -0.637832 -0.646125 -0.563795 -0.400242 -0.23669 -0.0731378 0.0938559 0.263934 0.434012 0.60409 0.670102 0.642843 0.615584 0.588326 0.557625 0.523841 0.490056 0.456272 0.338747 0.146168 -0.0980315 -0.388497 -0.…
6424 -0.460482 -0.606426 -0.570124 -0.324527 0.0349344 0.290007 0.45152 0.502908 0.455596 0.408284 0.360972 0.251715 0.086939 -0.0778369 -0.242613 -0.407389 -0.572165 -0.736941 -0.901717 -1.02251 -1.10388 -1.18524 -1.26661 -1.23786 -1.1104 -0.982942 -0.855485 -0.773914 -0.733468 -0.693022 -0.652575 -0.715371 -0.870698 -1.02603 -1.18135 -1.21164 -1.12987 -0.937965 -0.647364 -0.26155 0.209597 0.595…
4.34794 4.07036 3.79277 3.62646 3.55988 3.58506 3.6925 3.85271 4.06021 4.26771 4.47521 4.63237 4.74444 4.76472 4.70276 4.65571 4.62203 4.64341 4.71414 4.74357 4.736 4.63665 4.45505 4.19085 3.85263 3.56948 3.33567 3.16743 3.05792 3.00347 2.99837 3.08963 3.26726 3.53665 3.8883 4.17685 4.40885 4.51238 4.50075 4.38359 4.17185 3.9601 3.74835 3.73032 3.88592 4.04152 4.19712 4.35272 4.50832 4.66392 4.81…
3917 66.6286 66.8409 67.0311 67.2213 67.4115 67.5868 67.7487 67.9359 68.0906 68.1282 68.0135 67.7121 67.2621 66.7811 66.3166 65.8486 65.3775 64.9995 64.7048 64.4102 64.1156 63.9311 63.8453 63.7596 63.6738 63.6339 63.6351 63.6363 63.6375 63.7489 63.9589 64.169 64.379 64.7534 65.2751 65.7967 66.3184 66.84 67.3617 67.8833 68.405 69.0414 69.7805 70.5197 71.2589 72.005 72.7572 73.5094 74.2617 74.9862 …
.3489 89.9671 91.929 94.3177 97.1323 100.558 104.721 109.497 115.043 121.7 129.456 138.177 147.864 158.519 169.995 182.213 195.022 207.945 220.427 231.654 241.095 248.724 254.394 257.912 259.431 259.131 257.012 252.965 246.707 237.998 227.286 215.534 203.498 191.834 181.163 171.842 164.154 158.115 153.595 150.45 148.403 147.243 146.686 146.558 146.858 147.484 148.335 149.457 150.733 152.193 153.8…
59.9708 60.2947 60.5085 60.6236 60.7387 60.8538 60.8702 60.7982 60.7262 60.6542 60.5823 60.5103 60.4383 60.3663 60.4275 60.6081 60.7887 60.9694 61.15 61.3306 61.5112 61.6918 61.8059 61.8604 61.9148 61.9692 62.1338 62.3971 62.6604 62.9236 63.2371 63.5956 63.9609 64.3324 64.8369 65.5709 66.2452 66.9612 68.2272 69.9487 71.707 73.4097 74.8119 75.7612 76.7112 77.6991 78.2805 78.586 78.8846 79.177 79.2…
3 151.439 152.644 154.764 157.658 161.317 165.587 170.171 174.86 179.453 183.739 187.782 191.563 194.991 197.913 200.008 201.145 201.334 200.574 198.77 196.224 193.359 190.385 187.422 184.58 181.956 179.549 177.488 176.016 175.363 175.807 177.444 180.133 183.659 187.741 192.224 197.107 202.583 208.926 216.53 225.807 237.269 251.172 267.268 284.986 303.306 320.827 335.888 346.97 353.063 353.474 34…
46.7766 46.4579 46.1713 45.9686 45.8703 45.8765 45.9916 46.2703 46.7108 47.318 48.0376 48.7696 49.4534 49.9839 50.2446 50.242 50.1957 50.1988 50.1882 50.1652 50.1421 50.1191 50.0824 50.0332 49.9841 49.935 49.7024 49.3052 48.9081 48.5109 48.2392 48.08 47.9207 47.7615 47.7124 47.762 47.8116 47.8612 47.7685 47.5484 47.3282 47.1081 46.7044 46.1362 45.568 44.9998 44.1504 43.0489 41.9473 40.8458 39.744…
4 -0.670429 -0.489951 -0.309472 -0.128994 -0.0448744 -0.0471177 -0.0493609 -0.0516041 -0.0538474 -0.0560906 -0.0583338 -0.0605771 -0.0851895 -0.12985 -0.174511 -0.219172 -0.263833 -0.308493 -0.353154 -0.397815 -0.418386 -0.417366 -0.416347 -0.415327 -0.342038 -0.203977 -0.0108533 0.23162 0.422186 0.566229 0.600147 0.535365 0.429286 0.286195 0.143103 1.20043e-05 -0.166022 -0.352618 -0.484152 -0.56…
-1.13066 -1.08301 -1.03536 -0.987708 -0.940056 -0.892405 -0.844753 -0.797101 -0.689798 -0.529033 -0.368268 -0.207502 0.0691236 0.44959 0.778436 1.15279 1.7175 2.37912 3.07171 3.737 4.19349 4.4153 4.48602 4.36659 4.01843 3.47672 2.78623 2.0361 1.3376 0.685362 0.216666 -0.0875308 -0.307377 -0.451624 -0.595871 -0.740118 -0.872893 -0.995388 -1.11788 -1.24038 -1.28487 -1.25944 -1.29596 -1.27788 -1.046…
21609 2.18713 2.07558 1.89 1.70442 1.51885 1.43651 1.44671 1.4569 1.4671 1.38621 1.22368 1.06114 0.89861 0.795729 0.746309 0.91714 1.28537 1.5733 1.78926 2.00523 2.22119 2.19396 1.94877 1.70357 1.45838 1.34855 1.36004 1.37153 1.38302 1.56428 1.89771 2.23113 2.56456 2.87275 3.15832 3.22364 3.09156 2.89983 2.65464 2.40945 2.16425 1.98789 1.87321 1.75854 1.64386 1.63931 1.73345 1.8276 1.92175 2.0204…
23.3343 23.6597 24.3179 25.384 26.9282 28.9514 31.4206 34.2665 37.3482 40.6036 43.9578 47.312 50.4987 53.4252 56.0625 58.2722 59.8203 60.5046 60.2982 59.1997 57.343 55.0067 52.3728 49.4362 46.0574 42.1728 37.9983 33.7704 29.6594 25.8369 22.5069 19.728 17.4271 15.6053 14.234 13.2436 12.4889 11.908 11.5406 11.276 11.0182 10.7666 10.4783 10.1571 9.83595 9.51476 9.19357 8.87237 8.55118 8.22999 7.8572…
25148 2.22463 2.1402 2.05578 1.97135 1.99705 2.12144 2.24584 2.37024 2.37161 2.26271 2.15381 2.04491 2.04614 2.14606 2.24599 2.34591 2.42749 2.49261 2.55773 2.62285 2.68797 2.75309 2.81822 2.88334 2.70373 2.30477 1.90926 1.51682 1.1806 0.949824 0.859017 0.959557 1.21271 1.51419 1.82255 2.13708 2.27954 2.26778 2.25602 2.24426 2.18719 2.0895 1.92988 1.82485 1.86671 1.95175 2.04367 2.14176 2.08384 1…
5 -0.342622 -0.597873 -0.754424 -0.797121 -0.737777 -0.678433 -0.61909 -0.552863 -0.480468 -0.408072 -0.335677 -0.359641 -0.469967 -0.580294 -0.69062 -0.800947 -0.911273 -1.0216 -1.13193 -1.15736 -1.10672 -1.05608 -1.00544 -0.954794 -0.904151 -0.853508 -0.802865 -0.818756 -0.894279 -0.969801 -1.04532 -1.11396 -1.17643 -1.2389 -1.30137 -1.38449 -1.48612 -1.47762 -1.37042 -1.28731 -1.22579 -1.21934…
19 0.91808 0.918927 0.816961 0.714996 0.613031 0.501888 0.382521 0.373279 0.462736 0.552194 0.641651 0.620984 0.501616 0.399169 0.311887 0.224605 0.137322 -0.128913 -0.555536 -0.872034 -1.08983 -1.1585 -1.09352 -1.02853 -0.963544 -0.891675 -0.813638 -0.7356 -0.657563 -0.62559 -0.634903 -0.644216 -0.653529 -0.65137 -0.63893 -0.626491 -0.614051 -0.638319 -0.695488 -0.569115 -0.278242 -0.0286658 0.1…
75 0.305911 0.293404 0.225833 0.108913 0.0321426 -0.00864348 0.0606954 0.228734 0.362359 0.46514 0.512858 0.511227 0.504326 0.492702 0.481078 0.469454 0.45783 0.446206 0.434582 0.422958 0.456072 0.529283 0.657557 0.83518 0.93021 0.951215 0.862095 0.674274 0.530906 0.427377 0.268786 0.0608447 -0.184952 -0.464677 -0.634277 -0.705176 -0.742809 -0.750627 -0.758444 -0.766261 -0.725899 -0.642356 -0.448…
.429376 0.458538 0.4877 0.406737 0.227074 0.0474111 -0.132252 -0.221148 -0.228693 -0.236238 -0.243784 -0.251329 -0.258875 -0.26642 -0.273966 -0.248244 -0.192707 -0.13717 -0.0816328 -0.0811582 -0.130034 -0.0871381 0.0380073 0.116049 0.151908 0.132702 0.0641488 0.0323006 0.0333561 0.0344079 0.0354634 0.0330738 0.0276035 0.0221295 0.0166592 0.0111852 0.00571493 0.000240934 -0.00522934 -0.0716449 -0.…
9 CLAUSSAN_20170913_Heart/9 -0.17471 -0.236649 -0.236649 -0.236649 -0.236649 -0.236649 -0.236649 -0.236649 -0.121044 0.0355442 0.192133 0.348721 0.42824 0.480436 0.404183 0.282392 0.190506 0.109221 0.105006 0.128114 0.0998416 0.0533544 0.0068672 -0.03962 -0.0138545 0.0375261 0.0889067 0.140287 0.0423456 -0.108534 -0.259413 -0.410293 -0.369101 -0.259815 -0.0734597 0.140218 0.262376 0.352088 0.2619…
783545 -0.765398 -0.747252 -0.729106 -0.592144 -0.413059 -0.233975 -0.0548906 0.124194 0.303278 0.482363 0.661447 0.812433 0.953458 1.09448 1.23551 1.22239 1.15463 1.08687 1.01911 0.832538 0.60384 0.375142 0.146444 0.0718856 0.0519722 0.0320588 0.0121455 0.0347307 0.0723826 0.110035 0.147686 0.185338 0.22299 0.270276 0.320977 0.451959 0.765541 1.04706 1.29785 1.40413 1.45918 1.51423 1.56928 1.556…
9 0.750054 0.768472 0.719454 0.646529 0.573604 0.500679 0.398853 0.286781 0.174708 0.0626363 -0.0494359 -0.161508 -0.27358 -0.385653 -0.534202 -0.695684 -0.857166 -1.01865 -1.02599 -0.978688 -0.931385 -0.884082 -0.823935 -0.759233 -0.694532 -0.62983 -0.565129 -0.500427 -0.435726 -0.371024 -0.315956 -0.264304 -0.212652 -0.160999 -0.109347 -0.0576943 -0.00604186 0.0456106 -0.0247638 -0.138399 -0.25…
-0.0640077 -0.120146 -0.176284 -0.0971989 0.0298253 0.15685 0.283874 0.410898 0.537922 0.664946 0.791971 0.758433 0.667974 0.577514 0.487054 0.396594 0.306135 0.215675 0.125215 0.0596425 0.00289278 -0.0538569 -0.110607 0.081514 0.361864 0.642215 0.922565 1.01827 1.04851 0.950308 0.806565 0.588964 0.345178 0.101392 -0.142394 -0.397169 -0.655839 -0.786059 -0.870742 -0.722611 -0.491942 -0.184203 0.1…
6.4019 54.8494 53.2969 52.2069 51.2807 50.3546 49.4284 49.2248 49.2774 49.3299 49.3824 49.6919 50.0924 50.4929 50.8934 51.5764 52.3595 53.1427 53.9258 54.709 55.4921 56.2753 57.0584 57.6168 58.0954 58.5741 59.0528 58.9663 58.6794 58.3925 58.1057 57.8898 57.6992 57.5085 57.3179 57.2814 57.2996 57.3177 57.3358 56.9911 56.5178 56.0444 55.571 55.2518 54.9872 54.7274 54.4694 54.3567 54.3727 54.4545 54…
.207 212.034 205.097 199.381 194.827 191.289 188.751 187.196 186.74 187.508 189.529 192.802 197.341 203.343 211.171 220.841 232.252 245.45 260.251 276.377 293.654 312.147 331.835 352.755 374.735 396.976 418.465 438.352 456.242 471.641 484.28 493.617 498.963 499.826 495.981 487.09 473.126 454.657 432.54 407.578 380.392 352.15 323.995 297.066 271.963 249.319 229.345 211.819 196.418 182.887 170.87 1…
52.7431 51.9859 51.5333 51.1888 50.8443 50.4998 50.4122 50.4157 50.4191 50.4226 50.4068 50.3842 50.3615 50.3389 50.4704 50.6566 50.8427 51.0289 51.1392 51.2226 51.306 51.3893 51.4727 51.5561 51.6395 51.7229 51.9444 52.2148 52.4852 52.7557 52.872 52.9336 52.9952 53.0569 52.9551 52.7953 52.6355 52.4757 52.3159 52.1561 51.9964 51.8366 51.8406 51.9026 51.9647 52.0267 51.9346 51.7879 51.6412 51.4944 5…
.662 125.101 126.848 128.704 130.654 132.637 134.619 136.602 138.861 141.217 143.574 145.931 148.545 151.251 154.011 156.636 158.716 160.107 161.06 161.613 162.089 162.73 163.651 164.96 166.449 167.808 168.757 169.065 168.745 167.751 166.268 164.367 161.996 159.19 155.967 152.12 147.459 142.059 136.446 130.821 125.395 120.348 115.699 111.666 108.347 105.729 104 103.24 103.276 104.016 105.24 106.8…
18.0874 17.7169 17.6032 17.5806 17.5581 17.5355 17.8646 18.3183 18.772 19.2258 19.4226 19.5283 19.6341 19.7398 19.8392 19.9362 20.0333 20.1303 20.1503 20.143 20.1356 20.1283 20.1145 20.0985 20.0825 20.0664 20.0504 20.0343 20.0183 20.0023 19.9806 19.9569 19.9333 19.9096 19.8089 19.6809 19.5528 19.4248 19.2823 19.1347 18.9052 18.8008 19.0834 19.5609 20.032 20.4912 21.1565 21.8948 22.6236 23.3489 23…
9 3.93303 3.83319 3.73335 3.63351 3.58244 3.54867 3.51489 3.48111 3.58541 3.73867 3.8839 4.02629 4.10123 4.02383 3.75959 3.36818 3.04259 2.75 2.60674 2.51642 2.5151 2.54535 2.57559 2.60583 2.50763 2.36389 2.22014 2.0764 1.82508 1.53562 1.43081 1.51991 1.73804 1.98576 2.05687 1.93692 1.79391 1.65886 1.6025 1.70247 1.98927 2.40324 2.8092 3.20265 3.39217 3.50941 3.62665 3.74389 3.86915 3.99726 4.053…
02 5.73736 6.30371 6.87005 7.43639 7.86465 8.24395 8.62326 9.00256 9.22773 9.39825 9.56877 9.73929 9.563 9.26376 8.96451 8.66527 8.36603 8.06678 7.76754 7.46829 7.22364 6.99834 6.77304 6.54774 6.6821 6.94396 7.1978 7.44879 7.61889 7.63188 7.67158 7.73689 7.79417 7.84861 7.90305 7.95749 8.03601 8.12308 8.24546 8.3033 8.19734 7.91454 7.61029 7.39165 7.23646 7.09408 6.95651 6.82065 6.68479 6.54893 6…
21.7395 21.8729 22.0063 22.1397 22.2732 22.4066 22.6765 22.9947 23.313 23.6313 23.9496 24.2678 24.5861 24.9044 25.2259 25.5485 25.8711 26.1937 26.6705 27.2019 27.7333 28.2647 28.8601 29.4782 30.0962 30.7143 31.2168 31.6782 32.159 32.6465 33.1951 34.0736 35.3633 37.0682 39.2421 42.0573 45.5234 49.6696 54.2448 58.9075 63.7437 68.333 72.5112 76.0685 78.9428 81.1257 82.7571 83.7438 83.8419 82.7647 80…
23168 9.10356 8.9726 8.84163 8.71067 8.75953 8.87214 8.98476 9.09738 9.20999 9.32261 9.43522 9.54784 9.70341 9.8742 10.045 10.2158 10.3866 10.5574 10.7282 10.899 11.0569 11.2103 11.3637 11.5171 11.3108 10.9771 10.6433 10.3095 10.1186 9.97843 9.83823 9.69802 9.55781 9.4176 9.27739 9.13718 9.07725 9.04578 9.01432 8.98285 8.95138 8.91991 8.88845 8.85698 8.93791 9.05868 9.1072 9.25855 9.5293 9.82623 …
.97347 1.9172 1.80628 1.53481 1.2064 0.945439 0.862521 1.01087 1.22183 1.44242 1.66643 1.74668 1.77597 1.80527 1.83456 2.01799 2.25607 2.49414 2.73222 2.96388 3.19325 3.42263 3.65201 3.81395 3.95199 3.93588 3.86513 3.78435 3.7 3.61566 3.53132 3.59148 3.70287 3.81426 3.92566 4.09806 4.2921 4.48614 4.68017 4.80677 4.90947 4.85802 4.75193 4.65487 4.56101 4.46715 4.37329 4.27944 4.18558 4.09172 3.997…
0.513142 0.688624 0.864106 0.875816 0.829465 0.783113 0.736762 0.684741 0.63071 0.42254 0.159724 0.0960044 0.102869 0.366632 0.72147 0.909325 1.03798 1.16664 1.29529 1.28586 1.22748 1.1691 1.11072 0.986108 0.838015 0.689922 0.541829 0.393736 0.245643 0.0975504 -0.0505425 -0.0573414 -0.0140485 0.0292444 0.0725373 0.125464 0.181806 0.238148 0.29449 0.296943 0.280292 0.41778 0.609914 0.715344 0.7900…
.628626 -0.51737 -0.406113 -0.294856 -0.1836 -0.0723431 0.0389135 0.15017 0.181146 0.183661 0.186175 0.18869 0.191205 0.193719 0.196234 0.198749 0.326903 0.499599 0.672294 0.84499 0.863547 0.827458 0.79137 0.755281 0.783417 0.834322 0.885226 0.936131 0.991853 1.04928 1.10671 1.16414 1.1442 1.09683 1.12653 1.18355 1.24539 1.30893 1.29541 1.25456 1.07242 0.840192 0.685029 0.557189 0.583489 0.664434…
-2.02303 -1.95515 -1.88386 -1.81256 -1.74127 -1.58969 -1.40966 -1.22962 -1.04959 -0.869549 -0.689513 -0.509477 -0.329441 -0.191553 -0.0686063 0.0543401 0.177286 0.277754 0.370253 0.457935 0.543909 0.636305 0.653909 0.404954 -0.0572653 -0.475108 -0.784004 -0.932312 -0.904925 -0.768177 -0.608802 -0.441399 -0.271149 -0.15228 -0.0516257 -0.105111 -0.213241 -0.183288 -0.104382 -0.0254764 0.0534295 0.1…
10 CLAUSSAN_20170913_Heart/10 -0.261877 -0.186286 -0.0601097 0.143547 0.371969 0.600391 0.828813 0.750609 0.574398 0.398186 0.221975 -0.0432567 -0.336942 -0.630628 -0.924313 -0.901481 -0.777481 -0.65348 -0.529479 -0.365914 -0.189703 -0.0134917 0.16272 0.180672 0.14804 0.115409 0.0827769 0.0236657 -0.0439091 -0.111484 -0.179059 -0.0883749 0.0528932 0.194161 0.335429 0.479995 0.625614 0.771233 0.91…
-0.241801 0.214018 0.720421 1.029 1.27435 1.15043 0.90848 0.478597 -0.0113548 -0.501306 -0.991258 -1.18777 -1.29049 -1.39322 -1.49594 -1.50016 -1.4729 -1.44564 -1.41838 -1.39112 -1.36385 -1.33659 -1.30933 -1.07106 -0.765341 -0.459623 -0.153904 0.151814 0.457533 0.763251 1.06897 1.25301 1.39815 1.54329 1.68844 1.83358 1.97872 2.12386 2.26901 2.31524 2.32986 2.34447 2.35909 2.3737 2.38832 2.40294 2…
9434 -1.54302 -1.5917 -1.64037 -1.68905 -1.73772 -1.7864 -1.68629 -1.53863 -1.39098 -1.24332 -1.1649 -1.10861 -0.894059 -0.628927 -0.419844 -0.228677 0.279008 0.887862 1.48682 2.08262 2.36191 2.54002 2.40806 2.17699 1.63929 1.00358 0.275556 -0.323717 -0.793276 -0.973779 -0.898528 -0.768477 -0.62194 -0.470135 -0.298547 -0.120636 0.0572745 0.235185 0.298111 0.324285 0.350458 0.376631 0.402805 0.428…
2 -0.353818 -0.579792 -0.809981 -1.04017 -1.27036 -1.32292 -1.31871 -0.997974 -0.576073 -0.460798 -0.443531 -0.742781 -1.1432 -1.31612 -1.41633 -1.35827 -1.24964 -1.2498 -1.28475 -1.31969 -1.35463 -1.34733 -1.32653 -1.30573 -1.28493 -1.26412 -1.24332 -1.22252 -1.20171 -0.903959 -0.517681 -0.131403 0.254875 0.324635 0.293227 0.261819 0.230411 0.274423 0.342542 0.410661 0.478779 0.527116 0.569129 0…
87 187.676 190.736 193.882 197.028 200.174 203.636 207.2 210.764 214.328 217.862 221.387 224.912 228.437 231.435 234.264 237.093 239.922 243.76 247.92 252.08 256.241 261.39 266.856 272.341 277.833 283.524 289.596 295.907 302.896 310.317 318.446 327.621 337.698 348.367 359.794 371.871 384.724 398.361 413.237 429.269 446.617 465.838 486.605 508.765 532.739 558.345 585.8 614.993 646.067 678.966 713.…
144.35 1164.96 1176.81 1182.67 1184.06 1180.99 1172.8 1159.7 1143.11 1125.01 1107.72 1093.71 1084.64 1081.05 1081.96 1084.73 1086.71 1085.54 1080.3 1071.57 1060.15 1047.02 1032.06 1015.15 996.707 977.219 958.136 941.213 928.081 920.26 918.667 922.331 929.078 936.973 945.041 954.474 968.352 989.355 1017.92 1052.67 1090.72 1129.35 1166.49 1201.28 1233.14 1261.41 1284.33 1300.16 1307.2 1305.71 1297.…
6467 88.5115 88.3764 88.6924 89.1527 89.6129 90.0732 90.5334 90.9936 91.4539 91.9141 92.4931 93.1099 93.7268 94.3437 95.4881 96.8011 98.1141 99.4272 100.424 101.32 102.216 103.112 104.601 106.28 107.992 109.715 111.787 114.498 117.859 121.902 126.594 131.757 136.857 141.903 146.821 151.382 155.346 158.414 160.811 162.541 163.549 163.852 163.231 161.631 159.418 156.558 153.147 149.614 146.047 142.…
9.88 1587.3 1692.08 1788.86 1874.3 1946.92 2004.94 2046.87 2070.5 2073.72 2055.26 2015.67 1958.15 1888.28 1813.01 1738.33 1669.59 1611.24 1567.89 1543.02 1538.87 1554.84 1585.57 1621.38 1651.56 1669.39 1674.45 1669.94 1658.42 1640.47 1615.41 1582.87 1542.83 1495.7 1443.8 1390.93 1342.07 1301.45 1272.02 1255.37 1251.86 1259.76 1277.41 1304.31 1341.29 1388.6 1444.72 1504.35 1560.97 1608.67 1644.28 …
19.5926 19.5509 19.5093 19.7314 20.0378 20.3442 20.6506 20.858 21.0339 21.2098 21.3857 21.5615 21.7374 21.9133 22.0891 21.9158 21.6309 21.346 21.0611 20.7762 20.4913 20.2063 19.9214 19.9266 20.0246 20.1226 20.2205 20.3185 20.4165 20.5144 20.6124 20.5401 20.4135 20.2868 20.1602 20.3501 20.6411 20.9123 21.1773 21.4488 21.4059 21.4399 21.5308 21.4436 21.2996 21.1555 21.0115 20.8043 20.577 20.3496 20…
8591 8.40349 8.71791 8.64874 8.2987 7.9871 7.70395 7.4274 7.15295 6.8884 6.627 6.54695 6.68311 6.95558 7.41371 7.88616 8.34702 8.59686 8.51549 8.16642 7.75873 7.26201 6.89511 6.8986 7.26808 7.83726 8.44332 8.84497 9.02302 9.08125 9.11735 8.93255 8.67714 8.42173 8.16631 8.03851 7.95149 7.86447 7.77746 8.01685 8.36057 8.62516 9.02272 9.66209 10.5208 11.4302 12.1813 12.7004 13.0033 13.0711 13.0798 1…
57 6.94436 7.45764 7.86975 7.94598 7.91484 7.88371 7.85257 7.66318 7.4232 6.8667 6.20903 5.55796 4.909 4.26004 3.61107 3.25885 3.00146 2.74408 2.4867 2.30685 2.15178 1.99671 1.84164 1.38984 0.843189 0.296539 -0.25011 -0.467053 -0.578613 -0.373655 -0.067529 0.0605562 0.131734 0.202912 0.27409 0.360517 0.451818 0.543118 0.634419 0.72572 0.817021 0.908322 0.999623 1.0052 0.983377 0.961555 0.939733 0…
11.5051 11.5818 11.9552 12.4235 12.8918 13.36 13.6371 13.853 13.7524 13.5506 13.1114 12.5964 12.2396 11.9334 11.8192 11.7663 11.5552 11.2934 10.9921 10.6782 10.539 10.6139 10.9636 11.3849 11.8162 12.2506 12.5333 12.7676 12.8271 12.6726 12.3895 12.0815 11.9219 11.8098 11.8921 12.0366 12.1812 12.3257 12.4933 12.6683 12.6685 12.4547 11.9726 11.421 11.0343 10.8584 10.9072 11.0115 11.1258 11.2432 11.2…
3 7.28014 7.07728 6.87442 6.68805 6.50694 6.33573 6.16767 6.03692 6.07634 6.3411 6.6617 6.92296 7.16525 7.24928 7.28273 7.1843 7.04371 6.76135 6.43367 6.33349 6.56979 7.10141 7.70047 8.18965 8.48545 8.53943 8.37404 8.15146 7.92678 7.6922 7.45447 7.41456 7.43787 7.46119 7.48451 7.50783 7.53115 7.55447 7.57778 7.29633 6.91746 6.54849 6.18267 6.04435 6.13701 6.19123 6.21699 6.0845 5.90142 5.71834 5.…
.72301 2.42396 2.09329 1.91099 1.77611 1.57735 1.35818 1.139 0.919823 0.80945 0.733853 0.499997 0.215558 -0.0260205 -0.253899 -0.323518 -0.342553 -0.3484 -0.350032 -0.509922 -0.720397 -0.837987 -0.925889 -0.743432 -0.316301 0.151522 0.457926 0.532407 0.390668 0.201642 0.0136693 -0.0259354 -0.0181174 -0.112508 -0.239568 -0.366628 -0.493687 -0.574176 -0.63978 -0.557015 -0.426828 -0.148274 0.0194447…
5904 -1.60752 -1.54719 -1.45208 -1.35697 -1.26186 -1.0085 -0.704544 -0.400593 -0.0966425 -0.0121005 0.00231182 0.0167242 0.0311365 0.362066 0.794165 1.22626 1.65836 1.96517 2.23194 2.4987 2.76546 3.03223 3.29899 3.56576 3.83252 4.08816 4.34024 4.59232 4.8444 5.23825 5.67742 6.1067 6.53281 6.91607 7.12736 7.20235 7.09168 6.8414 6.56267 6.27405 5.98227 5.86142 5.79521 5.72899 5.66278 5.4383 5.16324…
4 1.15871 1.45852 1.48191 1.13086 0.52881 0.0674048 -0.332878 -0.426534 -0.422183 -0.374661 -0.313341 -0.25202 -0.1907 -0.0898146 0.0237165 0.137248 0.250779 0.430251 0.6308 1.14787 1.7661 2.18651 2.54369 2.90088 3.25806 3.36837 3.39978 3.11467 2.72839 2.32233 1.90995 1.81408 1.81939 2.039 2.32711 2.44707 2.24952 1.78632 1.26517 0.727528 0.184618 -0.00808298 -0.0888465 -0.16961 -0.250373 -0.31135…
141172 -0.320583 -0.0999223 0.390704 0.852785 1.28957 1.50603 1.65205 1.79808 1.94411 2.09014 2.23616 2.3723 2.50527 2.39097 2.03937 1.7262 1.44149 1.14689 0.849121 0.551357 0.253592 -0.0647789 -0.389736 -0.704803 -1.01671 -1.10112 -0.95455 -0.84642 -0.766745 -0.512325 -0.202052 0.108222 0.418495 0.728768 1.03904 1.34931 1.65959 1.93735 2.20473 2.56113 2.78772 2.73623 2.61202 2.47793 2.34067 2.06…

## Sheet: Kidney
# Title Class -1.68138 -1.68119 -1.68099 -1.68079 -1.68059 -1.68039 -1.6802 -1.68 -1.6798 -1.6796 -1.6794 -1.67921 -1.67901 -1.67881 -1.67861 -1.67841 -1.67822 -1.67802 -1.67782 -1.67762 -1.67742 -1.67722 -1.67703 -1.67683 -1.67663 -1.67643 -1.67623 -1.67604 -1.67584 -1.67564 -1.67544 -1.67524 -1.67505 -1.67485 -1.67465 -1.67445 -1.67425 -1.67405 -1.67386 -1.67366 -1.67346 -1.67326 -1.67306 -1.67…
56704 -0.956506 -0.956307 -0.956109 -0.955911 -0.955713 -0.955515 -0.955317 -0.955119 -0.954921 -0.954723 -0.954524 -0.954326 -0.954128 -0.95393 -0.953732 -0.953534 -0.953336 -0.953138 -0.95294 -0.952742 -0.952543 -0.952345 -0.952147 -0.951949 -0.951751 -0.951553 -0.951355 -0.951157 -0.950959 -0.95076 -0.950562 -0.950364 -0.950166 -0.949968 -0.94977 -0.949572 -0.949374 -0.949176 -0.948977 -0.9487…
-0.30037 -0.300172 -0.299974 -0.299776 -0.299578 -0.299379 -0.299181 -0.298983 -0.298785 -0.298587 -0.298389 -0.298191 -0.297993 -0.297795 -0.297597 -0.297398 -0.2972 -0.297002 -0.296804 -0.296606 -0.296408 -0.29621 -0.296012 -0.295814 -0.295615 -0.295417 -0.295219 -0.295021 -0.294823 -0.294625 -0.294427 -0.294229 -0.294031 -0.293832 -0.293634 -0.293436 -0.293238 -0.29304 -0.292842 -0.292644 -0.2…
70822 0.37102 0.371218 0.371416 0.371614 0.371812 0.37201 0.372209 0.372407 0.372605 0.372803 0.373001 0.373199 0.373397 0.373595 0.373793 0.373991 0.37419 0.374388 0.374586 0.374784 0.374982 0.37518 0.375378 0.375576 0.375774 0.375973 0.376171 0.376369 0.376567 0.376765 0.376963 0.377161 0.377359 0.377557 0.377756 0.377954 0.378152 0.37835 0.378548 0.378746 0.378944 0.379142 0.37934 0.379539 0.3…
1373 1.11393 1.11413 1.11432 1.11452 1.11472 1.11492 1.11512 1.11531 1.11551 1.11571 1.11591 1.11611 1.1163 1.1165 1.1167 1.1169 1.1171 1.11729 1.11749 1.11769 1.11789 1.11809 1.11829 1.11848 1.11868 1.11888 1.11908 1.11928 1.11947 1.11967 1.11987 1.12007 1.12027 1.12046 1.12066 1.12086 1.12106 1.12126 1.12146 1.12165 1.12185 1.12205 1.12225 1.12245 1.12264 1.12284 1.12304 1.12324 1.12344 1.12363…
3628 1.93647 1.93667 1.93687 1.93707 1.93727 1.93746 1.93766 1.93786 1.93806 1.93826 1.93845 1.93865 1.93885 1.93905 1.93925 1.93945 1.93964 1.93984 1.94004 1.94024 1.94044 1.94063 1.94083 1.94103 1.94123 1.94143 1.94162 1.94182 1.94202 1.94222 1.94242 1.94262 1.94281 1.94301 1.94321 1.94341 1.94361 1.9438 1.944 1.9442 1.9444 1.9446 1.94479 1.94499 1.94519 1.94539 1.94559 1.94578 1.94598 1.94618 …
2.75882 2.75902 2.75922 2.75942 2.75961 2.75981 2.76001 2.76021 2.76041 2.76061 2.7608 2.761 2.7612 2.7614 2.7616 2.76179 2.76199 2.76219 2.76239 2.76259 2.76278 2.76298 2.76318 2.76338 2.76358 2.76378 2.76397 2.76417 2.76437 2.76457 2.76477 2.76496 2.76516 2.76536 2.76556 2.76576 2.76595 2.76615 2.76635 2.76655 2.76675 2.76694 2.76714 2.76734 2.76754 2.76774 2.76794 2.76813 2.76833 2.76853 2.768…
.58137 3.58157 3.58177 3.58196 3.58216 3.58236 3.58256 3.58276 3.58295 3.58315 3.58335 3.58355 3.58375 3.58394 3.58414 3.58434 3.58454 3.58474 3.58493 3.58513 3.58533 3.58553 3.58573 3.58593 3.58612 3.58632 3.58652 3.58672 3.58692 3.58711 3.58731 3.58751 3.58771 3.58791 3.5881 3.5883 3.5885 3.5887 3.5889 3.5891 3.58929 3.58949 3.58969 3.58989 3.59009 3.59028 3.59048 3.59068 3.59088 3.59108 3.5912…
4.40392 4.40411 4.40431 4.40451 4.40471 4.40491 4.4051 4.4053 4.4055 4.4057 4.4059 4.40609 4.40629 4.40649 4.40669 4.40689 4.40709 4.40728 4.40748 4.40768 4.40788 4.40808 4.40827 4.40847 4.40867 4.40887 4.40907 4.40926 4.40946 4.40966 4.40986 4.41006 4.41026 4.41045 4.41065 4.41085 4.41105 4.41125 4.41144 4.41164 4.41184 4.41204 4.41224 4.41243 4.41263 4.41283 4.41303 4.41323 4.41342 4.41362 4.41…
5.22646 5.22666 5.22686 5.22706 5.22725 5.22745 5.22765 5.22785 5.22805 5.22825 5.22844 5.22864 5.22884 5.22904 5.22924 5.22943 5.22963 5.22983 5.23003 5.23023 5.23042 5.23062 5.23082 5.23102 5.23122 5.23142 5.23161 5.23181 5.23201 5.23221 5.23241 5.2326 5.2328 5.233 5.2332 5.2334 5.23359 5.23379 5.23399 5.23419 5.23439 5.23458 5.23478 5.23498 5.23518 5.23538 5.23558 5.23577 5.23597 5.23617 5.236…
6.04881 6.04901 6.04921 6.04941 6.0496 6.0498 6.05 6.0502 6.0504 6.05059 6.05079 6.05099 6.05119 6.05139 6.05158 6.05178 6.05198 6.05218 6.05238 6.05258 6.05277 6.05297 6.05317 6.05337 6.05357 6.05376 6.05396 6.05416 6.05436 6.05456 6.05475 6.05495 6.05515 6.05535 6.05555 6.05574 6.05594 6.05614 6.05634 6.05654 6.05674 6.05693 6.05713 6.05733 6.05753 6.05773 6.05792 6.05812 6.05832 6.05852 6.0587…
7136 6.87156 6.87175 6.87195 6.87215 6.87235 6.87255 6.87274 6.87294 6.87314 6.87334 6.87354 6.87374 6.87393 6.87413 6.87433 6.87453 6.87473 6.87492 6.87512 6.87532 6.87552 6.87572 6.87591 6.87611 6.87631 6.87651 6.87671 6.8769 6.8771 6.8773 6.8775 6.8777 6.8779 6.87809 6.87829 6.87849 6.87869 6.87889 6.87908 6.87928 6.87948 6.87968 6.87988 6.88007 6.88027 6.88047 6.88067 6.88087 6.88107 6.88126 …
6939 7.6941 7.6943 7.6945 7.6947 7.6949 7.69509 7.69529 7.69549 7.69569 7.69589 7.69608 7.69628 7.69648 7.69668 7.69688 7.69707 7.69727 7.69747 7.69767 7.69787 7.69806 7.69826 7.69846 7.69866 7.69886 7.69906 7.69925 7.69945 7.69965 7.69985 7.70005 7.70024 7.70044 7.70064 7.70084 7.70104 7.70123 7.70143 7.70163 7.70183 7.70203 7.70223 7.70242 7.70262 7.70282 7.70302 7.70322 7.70341 7.70361 7.70381…
1645 8.51665 8.51685 8.51705 8.51724 8.51744 8.51764 8.51784 8.51804 8.51823 8.51843 8.51863 8.51883 8.51903 8.51922 8.51942 8.51962 8.51982 8.52002 8.52022 8.52041 8.52061 8.52081 8.52101 8.52121 8.5214 8.5216 8.5218 8.522 8.5222 8.52239 8.52259 8.52279 8.52299 8.52319 8.52339 8.52358 8.52378 8.52398 8.52418 8.52438 8.52457 8.52477 8.52497 8.52517 8.52537 8.52556 8.52576 8.52596 8.52616 8.52636 …
8 9.339 9.3392 9.33939 9.33959 9.33979 9.33999 9.34019 9.34038 9.34058 9.34078 9.34098 9.34118 9.34138 9.34157 9.34177 9.34197 9.34217 9.34237 9.34256 9.34276 9.34296 9.34316 9.34336 9.34355 9.34375 9.34395 9.34415 9.34435 9.34455 9.34474 9.34494 9.34514 9.34534 9.34554 9.34573 9.34593 9.34613 9.34633 9.34653 9.34672 9.34692 9.34712 9.34732 9.34752 9.34771 9.34791 9.34811 9.34831 9.34851 9.34871 …
5 10.1617 10.1619 10.1621 10.1623 10.1625 10.1627 10.1629 10.1631 10.1633 10.1635 10.1637 10.1639 10.1641 10.1643 10.1645 10.1647 10.1649 10.1651 10.1653 10.1655 10.1657 10.1659 10.1661 10.1663 10.1665 10.1667 10.1669 10.1671 10.1673 10.1675 10.1677 10.1679 10.1681 10.1683 10.1685 10.1687 10.1689 10.1691 10.1693 10.1695 10.1697 10.1699 10.1701 10.1703 10.1705 10.1707 10.1709 10.1711 10.1713 10.17…
9841 10.9843 10.9845 10.9847 10.9849 10.9851 10.9853 10.9855 10.9857 10.9859 10.9861 10.9863 10.9865 10.9867 10.9869 10.9871 10.9873 10.9875 10.9877 10.9879 10.9881 10.9883 10.9884 10.9886 10.9888 10.989 10.9892 10.9894 10.9896 10.9898 10.99 10.9902 10.9904 10.9906 10.9908 10.991 10.9912 10.9914 10.9916 10.9918 10.992 10.9922 10.9924 10.9926 10.9928 10.993 10.9932 10.9934 10.9936 10.9938 10.994 1…
1 CLAUSSAN_20170913_Kidney/1 0.54057 0.445037 0.337177 0.229318 0.121458 0.0135988 -0.103506 -0.22061 -0.337715 -0.45482 -0.476006 -0.497193 -0.51838 -0.539566 -0.560753 -0.58194 -0.603126 -0.624313 -0.485251 -0.34619 -0.207128 -0.0680662 0.0709955 0.210057 0.349119 0.488181 0.439933 0.391685 0.343437 0.295189 0.246941 0.198693 0.150446 0.102198 0.0169694 -0.0682588 -0.153487 -0.238715 -0.323944 …
-0.381244 -0.248924 -0.116603 -0.061325 -0.00604702 0.197153 0.400352 0.674431 0.94851 1.07467 1.20082 1.32082 1.44081 1.70873 1.97664 1.94948 1.92233 1.64863 1.37494 1.26458 1.15421 1.04385 0.933486 1.01111 1.08873 1.41288 1.73704 2.00573 2.27441 2.39518 2.51594 2.58701 2.65808 2.72915 2.80023 2.52307 2.24591 1.72221 1.19851 0.831983 0.465453 0.345459 0.225466 0.401315 0.577165 0.506478 0.435792…
687 0.746658 0.653629 0.560601 0.523042 0.485484 -0.0451461 -0.575776 -1.10641 -1.63704 -1.6746 -1.71215 -1.53014 -1.34813 -1.16611 -0.984102 -0.771272 -0.558442 -0.345612 -0.132782 -0.154161 -0.175541 -0.19692 -0.218299 -0.239678 -0.261058 -0.282437 -0.303816 -0.322499 -0.341182 -0.359865 -0.378548 -0.39723 -0.415913 -0.434596 -0.453279 -0.385674 -0.318069 -0.250464 -0.18286 -0.115255 -0.04765 0…
1.47355 1.59278 1.712 1.83122 1.95045 1.99571 2.04097 2.08623 2.1315 2.17676 2.22202 2.26728 2.31255 2.17984 2.04714 1.91443 1.78172 1.64902 1.51631 1.38361 1.2509 1.08738 0.923856 0.760333 0.596811 0.729131 0.861452 0.993772 1.12609 1.15392 1.18176 1.20959 1.23742 1.26525 1.29308 1.32091 1.34875 1.21017 1.07159 0.933005 0.794425 0.655844 0.517264 0.378684 0.240104 0.38581 0.531517 0.677224 0.822…
5.4 519.731 524.702 529.674 534.645 539.617 545.87 552.124 558.377 564.63 571.971 579.311 586.651 593.991 602.219 610.446 618.674 626.902 635.437 643.973 652.509 661.045 669.346 677.648 685.968 694.288 702.606 711.22 720.339 730.049 739.982 750.211 760.864 771.518 782.005 791.901 801.267 809.646 817.347 824.457 831.185 837.321 843.321 849.322 855.285 861.249 867.41 873.571 879.731 885.892 891.141…
08 684.99 692.145 688.453 674.332 650.941 620.647 585.818 549.114 513.396 480.415 451.576 427.249 407.458 391.742 380.169 372.294 367.772 366.602 367.602 369.959 372.906 375.977 378.062 378.89 377.942 375.17 371.018 365.978 360.346 354.88 350.794 348.977 349.724 352.739 358.712 367.841 379.533 393.766 410.956 432.141 457.467 487.527 522.912 564.559 612.714 667.656 729.502 797.658 869.956 943.241 …
3.2329 42.9756 42.7183 42.4609 42.2036 41.9463 41.9486 41.9509 41.9532 41.9555 42.3338 42.7121 42.9548 43.4933 44.414 45.8277 47.7345 50.1344 53.1013 56.7585 60.8163 65.17 69.5575 72.9588 74.8624 75.3854 74.5402 72.3143 69.1763 65.4466 61.8401 58.8253 56.3098 54.386 53.06 52.0298 51.1661 50.894 50.9417 51.581 52.9415 54.5978 56.1124 57.6269 59.1415 60.6561 62.2138 63.4756 64.0349 64.0024 63.4769 …
84.398 590.434 595.879 599.709 601.764 601.502 598.281 591.51 581.78 570.054 557.342 545.344 535.122 527.166 521.775 518.874 518.537 520.887 525.407 532.342 541.053 551.724 564.564 580.289 600.155 625.026 656.406 695.601 742.882 797.542 858.316 921.309 980.949 1029.96 1061.82 1072.2 1061.09 1032.34 990.779 941.327 889.311 838.207 790.062 745.984 706.837 673.139 645.556 623.914 608.386 598.552 593…
70.5261 71.0408 71.5556 72.0703 72.2892 72.5081 72.727 72.9459 73.2634 73.5809 73.8984 74.2159 74.2376 74.2593 74.2809 74.3026 74.6101 74.9176 75.2251 75.5326 76.3332 77.1337 77.925 78.7164 79.1718 79.4793 80.0179 80.2607 80.0566 79.5567 78.7794 77.7063 76.2772 74.8481 73.4004 71.9528 70.4682 68.9836 67.499 66.0144 64.2894 62.5644 60.8394 59.1144 58.0798 57.0451 56.0104 54.9757 54.3132 53.6506 52…
841 42.6197 41.3985 40.6149 39.8313 38.8997 38.264 37.9858 38.0035 37.8732 37.7429 37.5963 37.4497 37.3031 37.1566 36.5169 35.8773 35.2376 34.598 34.5254 34.4528 34.3801 34.3075 33.9391 33.5706 33.2022 32.8337 32.2426 31.6515 31.0604 30.4693 30.211 29.9527 29.7129 29.4731 29.2272 29.277 29.7522 30.2274 30.684 31.1407 31.5974 32.054 32.5823 33.1105 33.6387 34.1669 34.5164 34.8659 34.7901 34.4185 3…
31 5.60332 5.50134 5.1898 4.87826 4.56671 4.25517 3.94363 3.63209 3.32055 3.00901 2.6576 2.30619 1.95478 1.60337 1.94226 2.28115 2.62004 2.95893 3.14682 3.33471 3.65203 3.72281 3.32517 2.77962 2.30186 1.8241 1.63987 1.45564 1.27141 1.08719 0.902958 0.71873 0.534502 0.350275 0.326295 0.302316 0.278336 0.254357 0.230377 0.206398 0.182418 0.158439 0.00454632 -0.149346 -0.303238 -0.457131 -0.31518 -0…
41 6.77389 7.05837 7.19483 7.33129 7.46775 7.60421 7.46332 7.32243 7.18154 7.04065 6.78881 6.53698 6.58099 6.625 6.79228 6.95956 6.80018 6.34495 5.83965 5.33435 5.30363 5.27291 5.42709 5.58127 5.73545 5.88963 5.98218 6.07473 6.16727 6.25982 6.35237 6.44491 6.53746 6.63001 6.45243 6.27484 6.09726 5.91968 5.74209 5.56451 5.38693 5.20935 5.16119 5.11304 5.06489 5.01674 4.96859 4.92044 4.87228 4.8241…
3.92129 3.99708 4.07287 4.14866 4.22445 4.30024 4.28695 4.27366 4.26037 4.24708 4.23379 4.2205 4.20722 4.19393 4.36554 4.53715 4.70876 4.88037 4.75614 4.63191 4.50768 4.38345 4.63981 4.89617 5.15253 5.40889 5.3694 5.32992 5.29043 5.25095 5.3409 5.43084 5.52079 5.61074 5.70068 5.79063 5.88058 5.97053 6.02397 6.07742 6.13087 6.18432 6.04054 5.89676 5.60506 5.31335 5.19114 5.06894 5.19326 5.31759 5.…
20.9696 19.0429 17.1162 15.1894 13.7149 12.2404 10.7659 9.29144 8.17442 7.0574 6.53207 6.00674 5.9868 5.96687 5.94693 5.927 5.94404 5.96109 5.97813 5.99518 5.62172 5.24825 4.87479 4.50132 4.13711 3.77289 3.40867 3.04445 2.75419 2.46394 2.3216 2.17926 2.14787 2.11647 2.233 2.34953 2.65019 2.95084 2.95566 2.96047 2.7619 2.56332 2.51267 2.46201 2.53154 2.60107 2.6706 2.74013 2.8374 2.93467 3.03193 3…
10828 -0.115833 -0.442493 -0.769153 -1.09581 -1.42247 -1.4139 -1.40533 -1.39676 -1.38819 -1.37962 -1.37105 -1.36248 -1.35391 -1.46244 -1.57097 -1.67951 -1.78804 -1.89657 -2.00511 -1.62057 -1.23603 -0.878842 -0.521654 -0.460309 -0.398964 -0.325292 -0.25162 0.117895 0.48741 0.499448 0.511486 0.227681 -0.0561247 -0.0255966 0.00493154 0.331303 0.657674 0.604226 0.550778 0.497329 0.443881 0.408923 0.3…
.440414 0.515723 0.591032 0.419805 0.248578 0.225273 0.201968 0.178662 0.155357 0.0943008 0.0332447 -0.0278115 -0.0888677 -0.149924 -0.21098 -0.272036 -0.333092 -0.2339 -0.134708 -0.0355158 0.0636764 0.162869 0.262061 0.361253 0.460445 0.56089 0.661334 0.761778 0.862222 0.962666 1.06311 1.16355 1.264 1.41067 1.55734 1.70401 1.85068 1.84018 1.82968 1.57265 1.31562 0.766593 0.217569 -0.331455 -0.88…
5 -0.56422 -0.519535 -0.474851 -0.430166 -0.598889 -0.767612 -1.23218 -1.69674 -1.86547 -2.03419 -1.90707 -1.77995 -1.71446 -1.64898 -1.58349 -1.51801 -1.13819 -0.758367 -0.378548 0.00127201 -0.0507317 -0.102735 -0.154739 -0.206743 -0.258746 -0.31075 -0.362754 -0.414758 -0.602356 -0.789955 -0.977553 -1.16515 -1.35275 -1.54035 -1.72795 -1.91555 -1.81115 -1.70676 -1.60237 -1.49798 -1.67094 -1.8439 …
2 CLAUSSAN_20170913_Kidney/2 0.0627949 0.0620017 -0.00579539 -0.0735925 -0.14139 -0.209187 -0.276984 -0.344781 -0.412578 -0.477829 -0.327982 -0.178135 -0.0282876 0.123182 0.411705 0.697343 0.739331 0.779048 0.626889 0.474731 0.322573 0.170234 0.00266757 -0.164899 -0.332466 -0.498026 -0.494077 -0.490129 -0.486181 -0.482232 -0.478284 -0.474335 -0.470387 -0.46514 -0.350251 -0.235362 -0.120473 -0.005…
5 1.59141 1.46834 1.34526 1.22219 1.09893 0.960449 0.821966 0.683483 0.545584 0.457082 0.36858 0.280078 0.191575 0.103073 0.0145711 -0.073931 -0.165065 -0.478531 -0.791996 -1.10546 -1.41496 -1.38944 -1.36104 -1.08898 -0.817223 -0.570591 -0.326845 -0.326748 -0.324849 -0.170669 -0.016488 0.137693 0.29007 0.290167 0.290263 0.290359 0.290456 0.290552 0.290648 0.290745 0.291633 0.35943 0.427227 0.4950…
-0.556168 -0.52624 -0.56322 -0.6002 -0.63718 -0.674053 -0.701788 -0.729523 -0.757258 -0.783731 -0.703607 -0.621753 -0.393708 -0.164798 0.137207 0.435751 0.441914 0.44943 0.571157 0.691152 0.664958 0.637358 0.490977 0.348059 0.497521 0.646622 0.765267 0.88045 0.703253 0.527246 0.451745 0.377974 0.450394 0.523554 0.659244 0.794935 0.930625 1.06282 0.899585 0.732891 0.273816 -0.185836 -0.694218 -1.1…
4017 -0.870453 -0.827502 -0.78109 -0.442297 -0.103504 0.235289 0.57062 0.613571 0.656306 0.680767 0.705227 0.729688 0.753933 0.759904 0.765874 0.771845 0.778306 0.826169 0.874031 0.921893 0.969756 1.01762 1.06548 1.11334 1.15847 0.97212 0.785774 0.599428 0.413083 0.226737 0.0403911 -0.145955 -0.330092 -0.327684 -0.325277 -0.322869 -0.320462 -0.318054 -0.315646 -0.313239 -0.312238 -0.430016 -0.547…
4.922 573.096 581.117 589.134 596.74 604.058 611.79 619.024 625.286 631.257 637.381 643.5 649.268 655.338 662.153 669.458 676.954 684.596 692.236 699.728 707.111 713.999 720.142 725.995 731.976 737.954 743.772 749.89 756.658 763.714 770.482 777.546 784.942 792.64 801.111 810.072 819.284 828.785 838.091 847.551 857.754 868.247 878.441 888.941 900.537 912.421 924.029 935.934 948.247 961.056 974.618…
4 240.846 241.553 243.526 245.5 247.474 249.453 251.852 254.25 256.648 259.047 261.445 263.844 266.242 268.631 270.21 271.789 273.404 275.025 277.042 279.65 282.814 286.566 290.721 295.468 300.83 306.786 313.485 321.174 330.273 341.154 354.392 370.196 388.798 411.152 437.731 469.252 506.736 549.933 598.212 651.003 706.218 761.385 812.455 855.795 888.199 907.366 911.415 899.896 873.865 836.242 790…
25 60.9907 63.3548 66.877 70.9818 74.8943 78.5093 81.6803 83.8593 84.5541 83.8754 82.4153 80.3734 78.5752 76.7793 75.1844 73.5949 72.4658 71.633 71.1421 71.239 71.5918 71.9428 72.138 72.0328 71.2446 69.8686 68.2375 66.606 64.9379 63.2794 62.4249 61.5704 60.7159 59.8711 59.8425 59.8139 59.7852 59.7532 59.4287 59.1043 58.7799 58.4499 57.6547 56.8598 56.0831 55.307 54.5831 54.1548 54.0041 54.146 54.…
0.684 689.045 700.375 715.559 735.292 760.66 792.541 831.325 877.013 929.713 988.117 1050.89 1116.17 1179.88 1236.2 1278.31 1300.87 1301.13 1279.15 1238.45 1184.61 1123.6 1061.65 1003.33 950.738 904.404 864.171 828.966 798.685 772.724 750.506 731.71 715.871 702.967 693.028 686.563 683.445 683.219 685.153 688.495 692.431 697.085 701.731 705.696 708.668 710.139 710.226 708.724 704.653 697.649 687.6…
95.059 97.0487 99.0332 100.576 101.823 102.786 103.451 103.678 103.904 104.007 104.111 104.234 104.357 104.575 105.084 105.428 105.776 106.516 107.256 107.995 108.738 109.712 110.685 111.628 112.568 113.235 113.407 113.021 112.34 111.388 110.14 108.614 106.795 104.941 103.091 101.647 100.498 99.5685 98.6424 98.0269 97.4126 96.8957 96.3858 96.4606 96.5353 96.5916 96.6481 96.723 96.8015 97.1926 97.…
89 36.0543 36.874 37.839 38.7401 39.6413 40.5517 41.4639 42.5322 43.5996 44.5956 45.7408 47.1313 48.6723 50.5823 52.7894 55.402 58.3112 61.5784 64.9924 68.4521 71.9115 75.3496 78.7845 81.9465 84.6134 86.6181 87.7388 88.2643 87.9013 86.5679 84.5451 81.9196 78.8026 75.3323 71.8606 68.2671 64.6788 61.5324 58.6836 56.2653 54.1377 51.8639 49.5951 47.7528 45.9156 44.5205 43.4227 42.7486 42.3653 41.8357…
3 3.28822 2.94206 2.82736 2.71267 2.59797 2.48327 2.36858 2.25388 2.13918 2.02594 2.03557 2.0452 2.05483 2.06446 2.07409 2.08372 2.09335 2.10695 2.45557 2.80418 3.1528 3.50141 3.85003 4.19864 4.54726 4.89715 5.35439 5.81164 6.26888 6.71805 6.485 6.25195 6.01889 5.78375 5.37196 4.96017 4.54838 4.14236 4.22364 4.30492 4.3862 4.46724 4.528 4.58877 4.64954 4.71376 5.07037 5.42698 5.78359 6.13717 6.23…
.37234 5.44237 5.22077 4.99918 4.77759 4.55946 4.63371 4.70796 4.78221 4.85811 5.07412 5.29013 5.50614 5.72214 5.93815 6.15416 6.37016 6.58481 6.68458 6.78435 6.88412 6.98281 6.99013 6.99918 7.15442 7.31063 7.54907 7.78579 7.87631 7.96608 7.99189 8.01481 7.79409 7.57039 7.09542 6.62046 6.14549 5.67143 5.27351 4.87962 4.82685 4.77584 4.87407 4.97057 4.92088 4.87079 4.7872 4.70649 4.86944 5.03073 5…
9.52007 9.18763 8.85519 8.52276 8.19032 7.85788 7.52545 7.19446 6.98606 6.77766 6.56926 6.36108 6.17117 5.98126 5.79135 5.60346 5.58613 5.57226 5.85076 6.12927 6.40778 6.68282 6.66549 6.64447 6.31252 5.98056 5.64861 5.31644 4.96599 4.61555 4.2651 3.91934 3.96952 4.01969 4.06986 4.12004 4.17021 4.22038 4.27056 4.32038 4.34051 4.36063 4.38076 4.4024 4.55196 4.70498 5.15038 5.59463 5.94141 6.2882 6.…
4 28.1693 27.6565 26.8491 25.8528 24.8564 23.8416 22.823 21.4754 20.1279 18.7803 17.4295 15.8046 14.1779 12.4086 10.9359 9.83139 9.01753 8.05749 7.10135 6.47413 5.84496 5.05479 4.56277 4.55805 4.55355 4.56732 4.57774 4.30491 4.03209 3.75926 3.48762 3.31621 3.14652 3.12302 3.09974 3.09473 3.08799 2.93506 2.78289 2.69468 2.60993 2.81756 3.02399 3.12993 3.23413 3.19214 3.15264 3.32329 3.49221 3.5149…
0.045247 0.175159 0.305072 0.434984 0.564896 0.694809 0.824505 0.935927 1.04389 0.859468 0.676995 0.658987 0.640978 0.62297 0.603901 0.495271 0.386642 0.278012 0.169383 0.0607535 -0.0478759 -0.156505 -0.264125 -0.286467 -0.30881 -0.331152 -0.353494 -0.375836 -0.398179 -0.420521 -0.442241 -0.411424 -0.380607 -0.34979 -0.318974 -0.288157 -0.25734 -0.226523 -0.193975 -0.0152376 0.1635 0.342238 0.522…
3084 -0.77216 -0.921237 -1.07031 -1.22015 -1.43394 -1.646 -1.71187 -1.7715 -1.30424 -0.833522 -0.0704195 0.689114 1.14713 1.60168 1.76386 1.92447 1.95336 1.97879 1.71184 1.44229 0.953461 0.466359 0.125448 -0.213192 -0.359958 -0.504992 -0.503837 -0.501167 -0.37058 -0.238263 0.0402444 0.316248 0.380771 0.443563 0.360165 0.27655 0.174662 0.0693126 -0.328418 -0.723371 -0.883812 -1.04079 -0.905389 -0.…
1.18182 1.0571 0.898873 0.742379 0.732074 0.718525 0.430869 0.146674 0.15486 0.162892 0.157981 0.151339 -0.00149366 -0.152055 -0.110741 -0.0711575 -0.177765 -0.282785 -0.253798 -0.22308 -0.0461722 0.128464 0.111226 0.0957186 0.226401 0.357124 0.491177 0.621769 0.45998 0.301221 0.398294 0.493636 0.442788 0.391111 0.269385 0.147658 0.0259313 -0.0959034 -0.226875 -0.357847 -0.488818 -0.615094 -0.344…
3 CLAUSSAN_20170913_Kidney/3 -0.596494 -0.600945 -0.57001 -0.518898 -0.461475 -0.290948 -0.0850362 0.177428 0.457584 0.549236 0.581911 0.508552 0.402019 0.408589 0.450545 0.417099 0.360062 0.303025 0.245989 0.0824759 -0.114349 -0.311174 -0.507999 -0.327814 -0.0296761 0.268462 0.566599 0.676232 0.726888 0.777545 0.828201 0.664433 0.433579 0.202725 -0.0281286 -0.147352 -0.23165 -0.127443 0.0357396 …
78 -0.803309 -0.921539 -0.813563 -0.634816 -0.456068 -0.277321 -0.0429059 0.208926 0.460757 0.712589 1.09166 1.51054 1.70322 1.82512 1.69726 1.49125 1.28524 1.07923 0.859083 0.634513 0.409943 0.185373 -0.0897838 -0.380768 -0.671752 -0.962736 -1.15475 -1.31581 -1.25066 -1.11474 -1.07778 -1.07179 -1.0658 -1.0598 -1.03967 -1.01512 -0.990561 -0.966006 -1.00183 -1.05655 -1.11127 -1.16598 -0.994492 -0.…
65 0.401642 0.378634 0.416891 0.474314 0.531737 0.589161 0.646584 0.704008 0.761431 0.818854 0.601767 0.298796 -0.00417552 -0.307147 -0.574774 -0.831342 -1.18216 -1.37397 -1.39134 -1.18408 -0.710485 -0.0589161 0.675164 1.23548 1.53654 1.66183 1.49401 1.24557 0.990049 0.732321 0.451029 0.162365 -0.126299 -0.414963 -0.32426 -0.114867 -0.011509 0.24718 0.442318 0.59912 0.916152 1.01941 0.90954 0.758…
0.45742 0.021108 0.499636 0.751959 0.933509 1.11506 1.29661 1.23399 1.09497 0.955959 0.816944 0.677929 0.538914 0.399899 0.260884 0.121869 -0.0171457 -0.156161 -0.295176 -0.207984 -0.0500215 0.107941 0.265904 0.398536 0.523317 0.648048 0.772829 0.897559 1.02234 1.14707 1.27185 1.48141 1.71756 1.95365 2.1898 2.04889 1.79007 1.53121 1.27239 1.09217 0.9366 0.780981 0.625412 0.469792 0.314223 0.15860…
72 314.935 317.712 320.494 323.62 327.08 330.483 333.846 337.601 341.478 345.355 349.232 352.492 355.559 358.626 361.694 364.803 367.926 370.936 374.137 377.78 381.767 386.022 390.565 395.292 399.828 403.86 407.379 410.337 412.628 414.4 415.835 416.993 418.085 419.163 420.237 421.344 422.461 423.592 424.728 426.415 428.501 430.516 432.487 434.237 435.692 437.33 438.822 439.678 440.356 441.021 441…
10.955 302.267 290.232 276.404 261.746 247.384 234.276 222.873 213.271 205.457 199.406 195.13 192.797 191.994 192.558 194.502 197.569 201.335 205.224 208.655 210.886 211.429 210.304 207.432 203.259 198.359 193.732 189.688 186.52 184.337 183.576 184.243 186.136 189.364 193.997 200.022 207.195 215.981 226.417 238.895 253.89 271.772 292.398 316.224 343.199 372.87 404.18 435.813 466.512 494.657 518.7…
93 31.8493 31.4393 31.2037 31.0226 30.8557 30.6932 30.5778 30.7033 31.0128 31.7346 33.0328 34.4744 36.3919 38.4584 40.4589 42.4388 44.1924 45.4229 45.7578 45.4043 44.2072 42.5642 40.987 39.4526 37.9041 36.3512 35.6562 35.2297 34.8032 34.3767 35.0812 36.1395 37.1979 38.2563 39.9179 41.7682 43.6043 45.4361 47.084 48.4483 49.3412 49.6564 49.6193 49.064 48.1409 47.1471 46.1344 45.1158 44.0972 43.0787…
25.876 320.848 313.595 304.451 294.483 284.391 274.61 265.981 258.975 253.729 250.246 248.54 248.832 250.974 255.236 261.991 271.375 283.954 300.634 321.815 347.412 377.82 412.689 450.242 487.409 520.825 546.878 562.975 567.816 562.527 549.347 530.952 509.757 487.573 465.078 442.982 421.715 401.417 382.43 365.136 349.831 336.976 327.223 320.208 315.655 313.036 311.804 311.928 313.871 317.638 323.…
7 15.6939 15.9624 16.1424 16.3224 16.5024 16.3054 15.9904 15.6755 15.3605 15.1734 15.0262 14.8791 14.732 14.811 14.9609 15.1107 15.2606 15.3444 15.4077 15.4709 15.5341 15.5738 15.6061 15.6242 15.6379 15.4139 14.8893 14.0441 13.1208 12.1833 11.2414 10.5493 10.1616 10.0001 9.88727 9.56239 9.17116 8.56785 7.8982 7.10131 6.49082 6.06008 5.66343 5.28092 4.90284 4.52475 4.14666 3.76858 3.39049 3.18206 …
28.0219 28.162 27.9978 27.6968 27.3752 27.0394 26.6992 26.2601 25.79 25.1078 24.3592 23.8262 23.5869 23.5408 23.7593 24.0862 24.425 24.7778 25.1351 25.2097 25.1958 25.1818 25.1679 25.154 25.1401 25.1262 25.1122 25.0553 24.9849 24.9146 24.8442 24.5476 24.1802 23.8129 23.4455 23.0452 22.6345 22.2239 21.8132 21.6287 21.515 21.4014 21.2877 21.1578 21.0228 20.8879 20.7529 20.8442 21.0062 21.1682 21.33…
56 -1.01142 -0.966273 -0.968842 -0.98634 -1.00384 -1.02134 -1.03883 -1.05633 -1.07383 -1.09133 -1.12767 -1.16992 -1.21217 -1.25441 -1.29666 -1.3389 -1.38115 -1.4234 -1.50393 -1.59645 -1.68896 -1.78148 -1.64779 -1.44332 -1.23886 -1.0344 -0.924191 -0.843469 -0.762748 -0.682027 -0.375099 0.00260034 0.380299 0.757999 0.914204 1.00111 1.08802 1.17493 1.26184 1.34875 1.42387 1.49531 1.41124 1.09 0.7639…
608 5.71101 5.80595 5.76532 5.68228 5.59923 5.51619 5.43315 5.35011 5.26707 5.18403 5.26121 5.38853 5.51585 5.64317 5.77048 5.8978 6.02512 6.15244 6.37725 6.63256 6.88787 7.14318 7.17229 7.13062 7.08896 7.04729 6.82183 6.53887 6.25591 5.97295 5.68999 5.40703 5.12407 4.84111 4.94311 5.16556 5.388 5.61044 5.82111 6.02808 6.23506 6.44203 6.65136 6.86143 6.883 6.84558 6.688 6.49282 6.29764 6.10246 6.…
6 3.28786 3.12591 3.00633 2.90006 2.79375 2.68748 2.80737 2.99808 3.18874 3.37945 3.69419 4.04772 4.40125 4.75478 4.88211 4.93866 4.99521 5.05177 5.24027 5.47006 5.69985 5.92965 5.93323 5.86604 5.79885 5.73167 5.82383 5.96584 6.10785 6.24986 6.16567 6.0107 5.85573 5.70077 5.45626 5.18374 4.91122 4.6387 4.36618 4.09367 3.82115 3.54863 3.3683 3.21681 3.06533 2.91384 2.86132 2.83976 3.04441 3.31983 …
1 3.53536 3.67631 3.69002 3.89012 4.03376 4.13758 4.25555 4.37793 4.54745 4.7317 4.91596 5.10022 5.28448 5.46873 5.63885 5.80455 5.76466 5.43424 5.16029 4.92615 4.67787 4.42517 4.17247 3.91977 4.03465 4.26454 4.49442 4.72431 4.9542 5.18408 5.41397 5.64386 5.9261 6.22472 6.52334 6.82196 7.12058 7.41921 7.71783 8.01645 8.29622 8.57009 8.84396 9.11784 9.0147 8.79361 8.57252 8.35143 8.0626 7.75257 7.…
.466689 -0.615371 -0.688651 -0.738341 -0.78803 -0.83772 -0.870915 -0.89895 -0.926985 -0.95502 -0.88733 -0.789691 -0.692052 -0.594413 -0.388383 -0.148442 0.280004 0.767426 1.13468 1.46433 1.60548 1.68765 1.80752 1.93919 2.18396 2.46412 2.76136 3.06394 3.10262 3.05873 2.83812 2.56221 2.47482 2.44639 2.52636 2.64024 2.75412 2.868 2.99366 3.12301 3.25236 3.38171 3.23978 3.01299 2.7862 2.5594 2.34439 …
359813 0.321827 0.213071 0.00534931 -0.233335 -0.472019 -0.710703 -0.850422 -0.959179 -1.06794 -1.17669 -0.922576 -0.55493 -0.187285 0.18036 0.510893 0.829816 0.993221 0.994868 0.859808 0.806151 1.0188 1.4168 1.82661 2.04056 1.99524 1.77415 1.57894 1.4029 1.21979 1.03447 0.843112 0.649864 0.456616 0.263368 0.296326 0.400055 0.503785 0.607514 0.593428 0.542482 0.491535 0.440589 0.375505 0.305997 0…
-0.398435 -0.472486 -0.546538 -0.595774 -0.637246 -0.452512 -0.197007 -0.0687429 0.0197123 0.108168 0.196623 0.384043 0.602426 0.820809 1.03919 1.03137 0.952774 0.87418 0.795585 0.833039 0.9068 0.980561 1.05432 0.901877 0.67866 0.455444 0.232227 -0.0145528 -0.268705 -0.522856 -0.777008 -1.01702 -1.25261 -1.48113 -1.70744 -1.82905 -1.80478 -1.68152 -1.34984 -0.883785 -0.281036 0.399512 0.904825 0.…
4 CLAUSSAN_20170913_Kidney/4 -0.0747108 -0.0531296 -0.0315484 -0.0218156 -0.074227 -0.126638 -0.17905 -0.231461 -0.283873 -0.336284 -0.388695 -0.422409 -0.358051 -0.293692 -0.229334 -0.164976 -0.100618 -0.0362599 0.0280982 0.08357 0.0924337 0.101297 0.110161 0.119025 0.127889 0.136752 0.145616 0.150715 0.136071 0.121427 0.106782 0.0921378 0.0774935 0.0628491 0.0482047 0.0404719 0.0689899 0.097507…
2 -0.528936 -0.455753 -0.286765 -0.0940802 0.222893 0.507284 0.620777 0.694777 0.561629 0.436379 0.35256 0.292437 0.356602 0.407037 0.385456 0.32438 0.056157 -0.233294 -0.634087 -1.03488 -1.43567 -1.80981 -2.04412 -2.23893 -2.2266 -2.18909 -2.01952 -1.84996 -1.68039 -1.51798 -1.39312 -1.26826 -1.1434 -1.06346 -1.21915 -1.37484 -1.53054 -1.64525 -1.54506 -1.40536 -1.05852 -0.737355 -0.550832 -0.36…
-0.254605 -0.350468 -0.446331 -0.542193 -0.614359 -0.562237 -0.510115 -0.457992 -0.429875 -0.527665 -0.625454 -0.723244 -0.797337 -0.747142 -0.696946 -0.646751 -0.583226 -0.449789 -0.316351 -0.182914 -0.0968706 -0.259404 -0.421937 -0.58447 -0.703852 -0.596895 -0.489871 -0.382913 -0.299587 -0.340614 -0.381576 -0.422603 -0.454679 -0.440212 -0.425679 -0.411212 -0.39668 -0.382212 -0.36768 -0.353213 -…
0.378972 0.167689 -0.0435946 -0.254878 -0.413831 -0.298314 -0.135404 0.276084 0.671218 0.98058 1.24255 1.25594 1.25156 1.15396 1.05637 0.958769 0.883881 0.928103 0.972326 1.01655 1.06077 1.10499 1.14921 1.19344 1.23659 1.27418 1.31184 1.34943 1.33969 1.08131 0.822995 0.564614 0.31716 0.126606 -0.063882 -0.254436 -0.400493 -0.313575 -0.226591 -0.139673 -0.0705238 -0.0949799 -0.166764 -0.48719 -0.7…
61 75.4093 76.6622 78.1943 79.966 82.2547 85.1925 88.8584 93.4749 99.2648 106.728 116.12 127.76 141.853 158.056 174.615 189.42 200.441 207.049 209.778 209.648 207.508 203.68 198.211 191.314 183.179 174.119 164.644 155.237 146.41 138.627 131.89 125.968 120.7 115.906 111.583 107.56 103.56 99.6788 95.7979 91.9169 88.125 84.7997 81.5693 78.836 76.2014 74.0847 72.0628 70.5381 69.1486 68.4686 67.7916 6…
35.938 356.157 381.266 411.017 445.087 482.046 520.082 557.335 592.248 623.784 650.944 672.295 686.667 693.746 694.229 690.185 684.257 678.062 672.022 665.091 655.249 640.587 620.771 596.982 570.788 543.183 515.072 487.01 459.583 433.154 408.468 385.901 365.605 347.557 331.504 317.024 304.042 292.639 282.666 273.882 266.368 260.031 254.784 250.643 247.65 246.101 245.872 247.174 250.195 255.205 26…
9 52.0562 53.1994 54.6335 56.3932 58.6356 61.3714 64.6003 68.3642 72.8703 78.0128 83.5294 89.5077 95.7346 101.933 107.839 112.747 116.035 117.466 117.115 114.973 111.512 107.024 101.883 96.473 90.9539 85.503 80.4568 75.675 71.0234 66.6698 62.6225 58.8613 55.3759 52.3798 49.8563 47.8504 46.4338 45.2307 43.8674 42.6754 41.7293 40.7848 39.848 38.9053 37.9314 36.9577 35.9838 35.0575 34.3796 33.7018 3…
346 311.176 288.032 268.264 251.774 238.119 227.039 218.446 211.633 206.617 203.321 201.448 200.985 201.99 203.86 205.973 208.32 210.595 212.817 214.806 217.163 220.242 223.908 228.206 233.487 239.734 246.998 255.415 264.815 275.18 286.493 298.519 311.145 324.405 338.324 353.25 369.273 387.179 408.249 433.666 464.182 500.881 544.943 596.573 654.652 715.97 775.359 827.491 870.543 905.967 936.614 9…
663 19.2291 19.1561 19.0831 19.0101 18.9049 18.6311 18.3572 18.0834 17.8096 17.5358 17.262 16.9882 16.746 16.6695 16.593 16.5165 16.44 16.3635 16.287 16.2105 16.1287 16.0194 15.91 15.8007 15.6913 15.582 15.4726 15.3633 15.3043 15.5094 15.7145 15.9196 16.1248 16.3299 16.535 16.7401 17.003 17.5693 18.1355 18.7017 19.2679 19.8341 20.4003 20.9666 21.475 21.6805 21.886 22.0915 22.2496 22.1592 22.0687 …
235 5.25557 5.28873 5.32195 5.35511 5.40512 5.5431 5.68114 5.81912 5.95717 6.09515 6.2332 6.37118 6.51564 6.6937 6.87183 7.04989 7.22801 7.40607 7.5842 7.76226 7.93644 8.08983 8.24329 8.39669 8.50276 8.36018 8.21767 8.0751 7.93821 7.8307 7.72326 7.61576 7.50832 7.40081 7.29337 7.18587 7.10706 7.17837 7.24975 7.32106 7.39243 7.46374 7.53512 7.60643 7.64687 7.52501 7.40322 7.28136 7.20696 7.38107 7…
4 0.978524 1.10551 0.983927 0.86234 0.740754 0.655699 0.762256 0.868813 0.97537 1.03453 0.845121 0.655707 0.466294 0.314648 0.361086 0.407524 0.453962 0.5004 0.546838 0.593276 0.639714 0.669367 0.610982 0.552597 0.494212 0.435828 0.377443 0.319058 0.260673 0.238389 0.405466 0.572608 0.739685 0.859434 0.73054 0.601712 0.472819 0.341029 0.193637 0.0463108 -0.101081 -0.201014 -0.0524349 0.0962092 0.…
2 63.9862 69.126 75.794 84.6552 95.9324 110.201 127.658 148.343 171.34 195.012 217.213 235 246.917 252.851 253.626 250.048 243.222 233.887 222.478 209.812 196.645 183.637 171.689 161.164 152.231 144.606 137.8 131.157 124.066 116.982 109.928 102.904 96.0826 89.5574 83.328 77.4076 71.8977 66.9453 62.4035 58.4301 54.9242 52.0419 49.9172 48.4174 47.6815 47.5059 47.7566 48.6268 50.234 52.4964 55.7453 …
88003 3.79266 3.79576 4.27297 4.75025 5.22746 5.65734 5.83858 6.01988 6.20112 6.34145 6.2668 6.19221 6.11756 6.06667 6.14001 6.2134 6.28674 6.35341 6.38474 6.41613 6.44746 6.47885 6.51018 6.54157 6.5729 6.61565 6.71788 6.82019 6.92242 7.07212 7.47033 7.8686 8.26681 8.71969 9.45896 10.1983 10.9376 11.6828 12.4591 13.2384 14.0331 14.8546 15.8633 17.162 18.7256 20.5664 22.5574 24.504 26.2175 27.9037…
2.38946 2.41083 2.43214 2.45352 2.47482 2.4962 2.5175 2.52407 2.45288 2.38177 2.31058 2.23946 2.16828 2.09716 2.02598 1.95634 1.89441 1.83254 1.77061 1.69294 1.53235 1.39552 1.38292 1.3813 1.4369 1.45308 1.26205 1.07108 0.88004 0.728564 0.78417 0.854159 0.999173 1.12056 1.11758 1.13048 1.22616 1.32191 1.4176 1.48299 1.38907 1.29521 1.20129 1.15483 1.35688 1.559 1.76105 1.94045 2.00068 2.06098 2.1…
0.00195495 0.19185 0.381745 0.57164 0.744873 0.830716 0.916559 1.0024 1.08824 1.17409 1.25993 1.34577 1.3862 1.1884 0.990608 0.792812 0.64241 0.740586 0.838761 0.936936 1.01772 1.00732 0.996913 0.986508 0.976103 0.965698 0.955293 0.944887 0.928558 0.881156 0.833755 0.786354 0.738952 0.691551 0.644149 0.596748 0.552185 0.522511 0.492836 0.463162 0.418678 0.296513 0.195083 0.202405 0.198866 0.09096…
16799 0.257027 0.325782 0.287741 0.249766 0.211725 0.17375 0.13571 0.0977343 0.0596937 0.0444279 0.148206 0.25205 0.355829 0.459673 0.563451 0.667295 0.771074 0.843384 0.750234 0.65715 0.564 0.470916 0.377766 0.284682 0.191532 0.114246 0.119753 0.125325 0.130832 0.136405 0.141912 0.147485 0.152992 0.139989 0.0294977 -0.0809285 -0.19142 -0.254453 -0.0689744 0.11657 0.302048 0.448098 0.386934 0.325…
1386 0.213497 0.167348 0.121199 0.0750499 0.030382 -0.00651796 -0.0434179 -0.0803179 -0.12018 -0.175578 -0.230976 -0.286374 -0.341772 -0.39717 -0.452568 -0.507966 -0.538249 -0.436798 -0.335347 -0.233896 -0.105787 0.162147 0.382688 0.354652 0.316742 0.227045 0.137348 0.0476517 -0.0450072 -0.153202 -0.261397 -0.369592 -0.452593 -0.403458 -0.354322 -0.305186 -0.256051 -0.206915 -0.157779 -0.108644 -…
5 CLAUSSAN_20170913_Kidney/5 -0.425256 -0.30199 -0.165218 -0.00805319 0.149111 0.306276 0.449934 0.5732 0.696466 0.819733 0.844774 0.721507 0.598241 0.474975 0.299066 0.0436743 -0.211718 -0.46711 -0.618138 -0.611589 -0.546106 -0.391638 -0.27646 -0.220605 -0.16475 -0.108895 -0.104608 -0.178183 -0.251757 -0.325332 -0.373736 -0.384137 -0.335602 -0.198083 -0.0937155 -0.0394013 0.0149129 0.069227 0.16…
.476383 0.584818 0.693254 0.80169 0.854874 0.824635 0.696171 0.4194 0.0919434 -0.312042 -0.657093 -0.913159 -1.01207 -0.87368 -0.735294 -0.596909 -0.479396 -0.393398 -0.307401 -0.221404 -0.135406 -0.0494087 0.0365887 0.122586 0.193543 0.24179 0.290037 0.338284 0.386531 0.434779 0.483026 0.531273 0.535319 0.472626 0.409934 0.347242 0.284549 0.221857 0.159164 0.0964719 0.0930598 0.179154 0.265247 0…
-0.0808638 0.0559809 0.192826 0.32967 0.466515 0.60336 0.740204 0.877049 0.925491 0.840457 0.755423 0.670388 0.585354 0.500319 0.415285 0.330251 0.146377 -0.18673 -0.519838 -0.852946 -1.06818 -1.10545 -1.14272 -1.17999 -1.22708 -1.289 -1.35092 -1.41285 -1.47477 -1.53669 -1.59861 -1.66053 -1.61195 -1.39653 -1.1811 -0.965673 -0.868116 -0.948528 -1.02894 -1.10935 -1.11609 -1.01161 -0.90712 -0.802633…
21 3.10875 2.98529 2.86183 2.75556 2.67525 2.59493 2.51462 2.368 2.12127 1.99242 2.04153 2.1327 2.28736 2.44202 2.59668 2.75871 2.93186 3.10501 3.27816 3.34817 3.26247 3.17676 3.09105 2.99797 2.89377 2.78958 2.68538 2.68282 2.83372 2.86676 2.72182 2.64319 2.66467 2.68614 2.70762 2.74628 2.8109 2.87552 2.94014 3.01212 3.09523 3.17834 3.26145 3.2804 3.2025 3.24246 3.46039 3.67832 3.89625 3.99631 3.…
25 218.497 221.197 223.174 224.204 224.204 223.151 221.112 218.479 215.823 213.129 210.346 207.43 204.279 200.771 197.175 193.446 189.82 186.585 183.902 181.516 179.38 177.622 176.139 175.071 174.24 173.764 173.666 174.139 174.848 175.913 177.263 179.043 181.066 183.456 186.012 188.937 192.264 196.124 200.416 205.03 209.768 214.424 218.604 222.065 225.525 228.986 232.478 236.019 239.506 243.029 2…
.778 218.85 218.923 218.995 219.205 219.86 221.348 223.947 227.66 232.867 239.76 248.452 259.491 273.122 289.515 308.925 331.028 355.217 380.809 406.354 429.638 448.796 462.68 470.8 473.406 471.233 465.301 456.277 444.703 431.257 416.307 400.696 385.267 370.505 357.127 345.808 336.869 330.89 328.117 328.631 332.794 339.928 348.298 355.857 361.184 363.575 363.371 361.386 358.345 354.727 350.512 34…
.9667 61.8482 61.7298 61.6113 61.2964 60.6849 60.0734 59.4619 58.8478 58.23 57.6121 56.9942 56.4942 56.1722 55.8502 55.5281 55.3657 55.4443 55.5229 55.6015 55.68 55.7586 55.8372 55.9158 55.9302 55.8478 55.7727 55.7088 55.6006 55.5436 55.7751 56.2912 57.1106 58.237 59.8433 62.1022 64.9547 68.256 71.2822 73.5395 74.9417 75.6231 75.7325 75.3978 74.6321 73.4846 72.3371 71.1895 70.0445 69.021 68.227 6…
532.679 520.865 512.404 507.295 505.368 506.534 511.111 518.974 529.411 541.915 556.617 573.533 592.777 614.586 638.526 663.121 686.24 705.704 719.795 727.66 729.433 726.586 720.74 712.546 702.379 690.967 679.102 667.481 657.115 648.455 641.521 636.444 633.832 634.621 640.051 651.323 669.644 696.546 733.682 782.599 844.739 920.621 1009.04 1106.15 1204.8 1295.04 1366.72 1412.09 1427.96 1415.05 137…
134 61.1641 60.4932 59.8223 59.1513 58.6768 58.499 58.3211 58.1432 57.9678 57.7961 57.6281 57.4656 57.2762 57.1048 57.1305 57.4176 57.914 58.5025 59.0284 59.3615 59.3818 59.0554 58.6299 58.2784 57.9111 57.5196 57.1281 56.7367 56.4631 56.3675 56.2718 56.1762 56.2509 56.5829 56.9148 57.2468 57.5787 57.9107 58.2426 58.5746 58.8439 59.0187 59.2426 59.4424 59.3258 58.8569 58.3219 57.8523 57.1276 56.15…
40.5278 39.2944 38.1 36.9092 35.724 34.4836 33.0419 31.3989 29.6617 27.7987 25.9979 24.4798 23.1787 21.9407 20.6639 19.4423 18.3041 17.2838 16.4414 15.7145 15.1618 14.6091 14.0564 13.5627 13.1579 12.8711 12.7621 12.6915 12.6786 12.6657 12.6528 12.6399 12.627 12.6141 12.6012 12.5416 12.4116 12.1637 11.7379 11.3783 11.1189 10.8594 10.6 10.4594 10.4981 10.5368 10.5755 10.4963 10.2392 9.98209 9.72496…
1032 3.37963 3.35449 3.44723 3.71793 4.12124 4.72476 5.38722 6.13866 6.8901 7.64155 8.33405 8.93758 9.52207 10.0778 10.5157 10.7756 10.9336 10.9378 10.7455 10.2565 9.71606 9.0977 8.47935 7.861 7.23773 6.60705 5.97637 5.34569 4.76198 4.24917 3.85423 3.63727 3.36136 2.99648 2.63159 2.2667 2.04424 2.03683 2.14728 2.4357 2.7757 3.19355 3.6114 4.02926 4.4333 4.81648 5.19966 5.58285 6.0839 6.76293 7.44…
4 14.7995 14.7147 14.4519 14.2407 14.1074 13.9741 13.8407 13.5851 13.1448 12.5866 11.8504 11.1473 10.4944 9.90033 9.39527 8.96267 8.63942 8.31619 7.99295 7.6734 7.3594 7.04542 6.73142 6.44483 6.19955 5.95427 5.70899 5.46371 5.21843 4.97315 4.72787 4.5538 4.48726 4.42071 4.35417 4.29499 4.24694 4.19888 4.15083 4.14222 4.19316 4.36197 4.70876 5.14762 5.72553 6.2445 6.67449 7.0173 7.22849 7.55755 8.…
0.5379 10.9162 11.1018 10.9964 10.8909 10.7855 10.6592 10.5013 10.3435 10.1856 10.1064 10.1458 10.2441 10.4314 10.6473 10.9062 11.0669 11.0794 10.8757 10.3457 9.8158 9.28585 8.71293 8.07513 7.43732 6.79951 6.28817 5.96778 5.64738 5.32698 5.02113 4.73723 4.59085 4.6521 4.69493 4.70995 4.62675 4.39524 4.21653 4.11753 4.07747 4.12639 4.13602 4.08633 4.03664 3.98694 3.95106 3.93604 3.92102 3.906 3.89…
3.01609 3.15968 3.30326 3.44685 3.59044 3.73402 3.87761 4.01628 4.14754 4.2788 4.41006 4.65919 5.08629 5.51338 5.94048 6.45759 7.11062 7.76364 8.41666 9.06968 9.7227 10.3757 11.0287 11.4485 11.516 11.5835 11.651 11.5221 11.0965 10.671 10.2454 9.80986 9.35926 8.91235 8.471 8.11805 7.95752 7.81352 7.61909 7.49277 7.2367 6.89127 6.63481 6.37222 6.10036 5.8285 5.55665 5.29373 5.0443 4.79488 4.54546 4…
4 0.829826 0.658409 0.486992 0.315575 0.144158 -0.0272588 -0.198676 -0.348299 -0.465017 -0.581735 -0.698452 -0.892522 -1.20338 -1.37673 -1.34245 -1.26519 -1.12305 -0.980908 -0.838767 -0.688031 -0.524318 -0.360605 -0.196892 -0.0316442 0.135921 0.303486 0.471051 0.442165 0.116666 -0.208834 -0.534334 -0.795987 -0.961241 -1.12649 -1.29175 -1.45086 -1.60071 -1.75055 -1.9004 -1.99469 -2.00509 -1.91726 …
0.41398 0.472628 0.484619 0.426164 0.367709 0.309253 0.250798 0.192343 0.133888 0.0754329 0.0871934 0.20497 0.322747 0.440524 0.550934 0.650221 0.749509 0.848796 0.97755 1.1508 1.20617 1.08358 0.916788 0.683257 0.449725 0.216193 0.0204169 -0.118354 -0.139254 0.0178136 0.141731 0.215594 0.230522 0.156466 0.098372 0.0643775 0.030383 -0.00361147 -0.107591 -0.31724 -0.409019 -0.322829 -0.268524 -0.26…
2 -1.23691 -1.34075 -1.38052 -1.30243 -1.04636 -0.827129 -0.663512 -0.55883 -0.543133 -0.624433 -0.852187 -1.07994 -1.30769 -1.41635 -1.34518 -1.15615 -0.78914 -0.522508 -0.407427 -0.410217 -0.590975 -0.698064 -0.693924 -0.689783 -0.685642 -0.661856 -0.608408 -0.554961 -0.501513 -0.448066 -0.394618 -0.341171 -0.287724 -0.279245 -0.338663 -0.398081 -0.457499 -0.516917 -0.576335 -0.635754 -0.695172…
6 CLAUSSAN_20170913_Kidney/6 -0.288876 -0.0914235 0.106029 0.160022 0.209385 0.258748 0.308111 0.329455 0.349894 0.370334 0.390773 0.411212 0.431652 0.452091 0.472531 0.400319 0.325118 0.249916 0.174714 0.0995129 0.0243113 -0.0508903 -0.126092 -0.194849 -0.263398 -0.331947 -0.400496 -0.469045 -0.537595 -0.606144 -0.674693 -0.587828 -0.495947 -0.404066 -0.312185 -0.220304 -0.128423 -0.0365423 0.05…
.563234 -0.702573 -0.844588 -0.986603 -1.12862 -1.27063 -1.41265 -1.55466 -1.69668 -1.34854 -0.984586 -0.62063 -0.256673 -0.179636 -0.111858 -0.0440802 0.0236976 -0.0291948 -0.0859816 -0.142768 -0.199555 -0.256342 -0.313129 -0.369916 -0.426703 -0.38785 -0.34591 -0.303971 -0.262032 -0.220092 -0.178153 -0.136214 -0.0942744 -0.0590598 -0.0240621 0.0109355 0.0459332 -0.205988 -0.467169 -0.728349 -0.9…
.353969 0.287345 0.226894 0.166444 0.105993 0.323495 0.549968 0.77644 1.00291 0.662833 0.304468 -0.197355 -0.703809 -0.968175 -1.22473 -1.24218 -1.25192 -1.05842 -0.858368 -0.514853 -0.166709 0.250177 0.669281 0.849286 1.02158 0.791132 0.547691 0.30425 0.0608088 -0.182632 -0.426073 -0.669514 -0.912955 -0.93523 -0.950366 -0.726404 -0.494726 -0.263047 -0.0313682 -0.0387884 -0.0539251 -0.191226 -0.3…
0.126009 -0.271688 -0.417367 -0.563046 -0.708725 -0.854404 -1.00008 -0.995298 -0.985657 -0.976015 -0.966374 -0.858105 -0.746652 -0.778659 -0.815295 -0.980448 -1.14975 -1.19352 -0.946324 -0.543419 -0.135788 0.289775 0.715917 0.784159 0.840849 0.897539 0.95423 1.18128 1.41382 1.35945 1.29582 1.08275 0.86486 0.790427 0.720625 0.650822 0.58102 0.367758 0.149866 0.0810377 0.01702 0.239921 0.472082 0.6…
.1233 96.9323 95.053 93.1524 91.2518 89.9251 89.4417 88.985 88.8989 88.8248 88.7507 88.6765 88.8646 89.0612 89.2578 89.4544 90.2607 91.0866 92.4267 93.7833 94.8291 94.9084 94.0842 92.2754 89.8978 86.929 83.6308 80.3227 77.8385 75.381 72.6365 70.4566 69.2397 68.6271 67.746 66.8558 66.8502 66.8731 66.8961 66.919 67.7788 68.6656 69.8393 71.5961 74.0417 77.0827 80.6802 84.869 88.9088 92.9433 96.5354 …
73 393.148 411.877 418.438 412.947 398.226 377.673 354.507 330.977 308.471 287.337 267.09 247.826 229.597 212.357 196.559 182.145 169.639 158.915 149.296 141.051 134.378 128.711 123.972 119.836 116.316 113.389 111.239 109.688 108.282 107.166 105.969 104.77 103.589 102.408 101.086 99.7601 98.4339 97.1078 96.487 95.8889 95.2909 94.6928 94.3697 94.0555 94.351 94.6662 95.4835 96.8908 98.6036 100.326 …
08 27.7112 27.7144 27.7175 27.7207 27.5147 27.3019 27.0891 26.8763 27.1776 27.4955 27.8313 28.1677 29.0767 30.2911 31.7479 33.4991 35.1699 36.5509 37.8151 38.502 39.0926 39.1069 38.4032 37.3902 36.051 34.7016 33.3343 31.9664 30.8503 29.7423 28.6344 27.5264 27.0879 26.671 26.2541 25.8372 26.03 26.2425 26.455 26.6675 27.3582 28.0643 28.7705 29.4766 30.275 31.0764 31.9136 32.752 33.6203 35.0634 37.1…
444.796 451.167 461.216 475.399 494.23 517.223 543.445 570.724 597.052 620.863 640.983 658.117 674.824 693.242 715.792 743.637 774.854 805.6 829.609 840.203 834.351 812.488 778.636 738.483 697.303 659.346 628.142 605.76 593.889 592.486 600.245 613.071 624.975 629.002 620.726 600.01 570.059 536.57 504.047 475.575 452.398 434.552 421.248 411.337 404.543 400.334 398.38 399.366 403.338 410.272 420.04…
11.0373 11.345 11.6535 11.962 12.2706 12.5791 12.8876 13.1961 13.5046 13.7653 14.0245 14.2836 14.5428 14.515 14.478 14.441 14.404 14.2302 14.052 13.8739 13.6957 13.5175 13.3394 13.1612 12.983 13.3727 13.7807 14.1887 14.5968 14.5266 14.441 14.3554 14.2697 14.2114 14.1539 14.0965 14.039 14.2685 14.5072 14.7459 14.9846 15.2891 15.5957 15.9023 16.2089 16.8024 17.4051 18.0079 18.6107 19.135 19.6568 20…
369 12.607 12.2902 11.9641 11.7995 11.64 11.4805 11.3211 10.9883 10.6498 10.3114 9.97303 9.63462 9.29622 8.95781 8.6194 8.53859 8.46609 8.39358 8.32108 8.24858 8.17608 8.10357 8.03107 8.09008 8.15332 8.21657 8.27981 8.34306 8.40631 8.46955 8.5328 8.58334 8.63348 8.68361 8.73375 8.61352 8.4878 8.649 8.81946 9.26189 9.7131 10.0208 10.324 10.2475 10.1588 10.0701 9.98142 10.0776 10.1797 10.2818 10.38…
2.29301 2.10298 1.91295 1.81856 1.72726 1.63596 1.54466 1.47129 1.3985 1.32571 1.25291 1.14024 1.02628 1.19924 1.38146 1.67127 1.96456 1.94104 1.62038 1.23068 0.839054 0.716413 0.602454 0.584134 0.568901 0.553668 0.538435 0.422332 0.302974 0.183615 0.0642567 0.231817 0.408637 0.585457 0.762277 0.921165 1.07947 1.23778 1.39609 1.44681 1.49405 1.25437 1.00544 0.690373 0.373177 0.342899 0.321881 0.4…
.83624 4.95251 5.06878 5.0416 5.00978 4.97797 4.94615 4.83364 4.71852 4.60341 4.48829 4.66009 4.84115 5.02222 5.20328 5.33802 5.47126 5.6045 5.73774 5.58406 5.42113 5.25819 5.09525 4.83668 4.57502 4.31335 4.05169 3.79003 3.52836 3.2667 3.00504 3.02086 3.04564 3.07042 3.09519 3.11997 3.14475 3.16953 3.19431 3.40737 3.62652 3.84566 4.06481 4.42741 4.79465 5.16188 5.52912 5.76074 5.98798 6.21522 6.4…
48 13.7804 12.7724 11.7644 10.7564 9.76633 8.77686 7.78738 6.7979 6.06125 5.33276 4.89118 4.45887 4.53464 4.62681 4.71898 4.81115 4.92126 5.03194 5.14262 5.2533 5.34605 5.43822 5.53039 5.62256 5.70203 5.78109 5.57322 5.3561 5.01346 4.66676 4.32006 3.97336 3.60873 3.24352 2.87831 2.5131 2.14789 1.78268 1.41747 1.05226 0.873009 0.699756 0.526503 0.35325 0.466916 0.589842 0.712767 0.835693 0.976551 …
3821 1.77498 2.16815 2.2744 2.37139 2.36078 2.34671 2.33263 2.31855 2.31046 2.30255 2.29464 2.28674 2.37746 2.47137 2.42181 2.36763 2.17895 1.98594 2.07984 2.183 2.1158 2.04311 1.97041 1.89772 1.87293 1.8497 1.82646 1.80323 1.95035 2.10297 1.96867 1.82512 1.54109 1.25253 1.10742 0.96695 1.0058 1.05044 1.09508 1.13972 1.0267 0.908596 0.647032 0.380838 0.0249812 -0.333769 -0.4056 -0.468172 -0.33348…
891 0.0364402 0.0296913 0.0229425 0.0356204 0.0489253 0.0622302 0.0755351 0.0738963 0.0717752 0.0696542 0.0675331 0.0415021 0.0146995 -0.251202 -0.52482 -0.807404 -1.09028 -1.13405 -1.17011 -1.00966 -0.842866 -0.819532 -0.800828 -0.871787 -0.945638 -1.16295 -1.38489 -1.57993 -1.77411 -1.63354 -1.48218 -1.04987 -0.608492 -0.167117 0.274259 0.418442 0.553033 0.687625 0.822216 0.956808 1.0914 1.2259…
757632 0.706822 0.656013 0.551407 0.445064 0.338721 0.232378 0.269495 0.311242 0.352988 0.394735 0.501299 0.609956 0.718613 0.827269 0.935926 1.04458 1.15324 1.2619 1.42136 1.58247 1.74357 1.90468 2.06578 2.22689 2.38799 2.5491 2.55292 2.55166 2.55041 2.54916 2.26099 1.96355 1.66612 1.36869 1.23265 1.10182 0.970987 0.840156 0.709324 0.578493 0.447661 0.31683 0.24101 0.166965 0.0929207 0.018876 0.…
2 -0.781475 -1.28928 -1.79708 -1.83967 -1.86724 -1.89482 -1.92239 -1.94997 -1.97754 -2.00511 -2.03269 -1.92876 -1.82058 -1.71241 -1.60423 -1.20914 -0.804787 -0.400434 0.00391928 0.0787642 0.142975 0.207185 0.271396 0.335606 0.399817 0.464028 0.528238 0.365305 0.195041 0.0247766 -0.145487 -0.315751 -0.486016 -0.65628 -0.826544 -0.669541 -0.501977 -0.334412 -0.166848 -0.286202 -0.414816 -0.54343 -0…
7 CLAUSSAN_20170913_Kidney/7 0 0 0 0 0 0 0 0 0 -0.187441 -0.352852 -0.26118 -0.0886091 0.0413995 0.133848 0.226297 0.318745 0.388276 0.437582 0.408311 0.3097 0.176711 0.0133848 -0.149941 -0.313267 -0.375712 -0.349133 -0.322554 -0.295975 -0.318507 -0.384376 -0.37167 -0.289621 -0.184655 -0.0594645 -0.0128499 -0.0355769 -0.0583038 -0.0810308 -0.0251815 0.100009 0.205863 0.294652 0.304865 0.245737 0.…
106945 0.0474252 0.268912 0.549629 0.830345 1.11106 1.31156 1.44128 1.38765 1.17223 0.850399 0.43467 0.1499 -0.0193 -0.170544 -0.305892 -0.519822 -0.803087 -0.955398 -0.992133 -1.02888 -1.06561 -0.984488 -0.799347 -0.614212 -0.429071 -0.374897 -0.436285 -0.49768 -0.559069 -0.572376 -0.543242 -0.514114 -0.48498 -0.455853 -0.426719 -0.397591 -0.368457 -0.337692 -0.305476 -0.273267 -0.241051 -0.2088…
.404891 0.369452 0.334013 0.298575 0.286054 0.293758 0.301462 0.309166 0.31687 0.324574 0.332278 0.339982 0.328042 0.298767 0.269492 0.240216 0.215852 0.195821 0.175791 0.15576 0.0817086 -0.0400153 -0.0831631 -0.0569693 -0.0749747 -0.131985 -0.188995 -0.246005 -0.292221 -0.328911 -0.365602 -0.402292 -0.488093 -0.617232 -0.667795 -0.649016 -0.559846 -0.408558 -0.335846 -0.332476 -0.324194 -0.31157…
3.33779 3.56044 3.78308 3.94598 4.05615 4.16632 4.27648 4.2295 4.04383 3.85816 3.6725 3.54249 3.46159 3.3807 3.29981 3.36788 3.56742 3.76695 3.96649 4.11446 4.21692 4.18842 4.04436 3.90029 3.75623 3.74312 3.84559 3.93823 4.0222 4.10618 4.19015 4.28231 4.38169 4.48107 4.58046 4.55732 4.42606 4.2948 4.16355 4.03229 3.90103 3.76977 3.63851 3.66441 3.82899 3.99356 4.15814 4.16557 4.03431 3.90305 3.77…
.625 265.296 265.747 264.427 260.848 254.777 246.427 236.452 225.532 214.36 203.409 192.829 182.82 173.645 165.392 158.165 151.946 146.494 141.612 137.136 132.812 128.515 124.241 120.058 116.114 112.403 109.038 106.238 103.994 102.244 100.987 100.248 100.027 100.291 101.043 102.278 103.893 105.81 108.029 110.517 113.278 116.335 119.688 123.32 127.232 131.58 136.454 141.614 146.823 151.754 155.968…
.03 1425.54 1402.93 1372.65 1336.97 1297.43 1254.73 1208.85 1159.21 1105.66 1048.89 990.324 931.671 874.506 820.27 769.922 724.039 683.001 646.528 614.242 585.784 560.771 538.928 520.066 504.408 491.925 482.4 476.044 473.04 473.389 477.326 485.034 496.741 512.836 533.31 558.181 587.366 620.472 657.05 696.714 739.489 785.569 835.053 887.727 942.469 997.078 1048.8 1094.88 1133.13 1162.4 1182.27 119…
1 227.937 228.91 226.12 220.405 212.645 203.63 194.046 184.297 174.524 164.759 154.998 145.464 136.391 127.952 120.235 113.196 106.835 101.157 96.1644 91.8601 88.1398 84.9715 82.2435 79.8211 77.7033 75.6455 73.5184 71.758 70.3212 68.8844 67.4476 66.2727 65.329 64.3852 63.4415 62.7241 62.2064 61.6886 61.1709 61.0199 61.1925 61.365 61.5376 61.8739 62.3546 62.8255 63.2878 63.7533 64.0645 64.0112 63.…
369.827 378.416 386.908 395.794 405.76 417.186 430.482 446.105 464.246 485.081 508.177 532.589 556.906 579.332 598.927 615.699 630.258 643.822 657.399 671.242 684.884 697.654 708.958 718.735 727.167 734.365 740.312 744.513 746.171 744.425 738.49 728.059 713.544 695.866 676.421 656.337 636.097 615.747 594.776 572.799 549.819 526.429 503.399 481.563 461.899 445.132 431.643 421.9 416.065 414.109 416…
35.9656 36.4068 36.8481 37.3188 37.8155 38.3122 38.8089 39.3057 39.8024 40.2991 40.7958 41.1741 41.4477 41.7214 41.9951 42.2688 42.5425 42.8162 43.0899 43.2571 43.3305 43.4039 43.4773 43.5507 43.6241 43.6974 43.7708 43.8254 43.8633 43.9013 43.9392 43.8986 43.7886 43.6786 43.5686 43.5209 43.528 43.5351 43.5422 43.4184 43.179 42.9396 42.7002 42.4281 42.127 41.826 41.525 41.2239 40.9229 40.6218 40.3…
13.0967 13.1673 13.2379 13.2296 13.1517 13.0738 12.9959 12.9262 12.8637 12.8012 12.7387 12.7793 12.9109 13.1735 13.5517 13.8759 14.1523 14.2455 14.1768 13.8728 13.3612 12.771 12.1114 11.6417 11.3396 11.0375 10.7354 10.4121 10.0699 9.72776 9.3856 9.12202 8.92779 8.73355 8.53931 8.26731 7.9267 7.58608 7.24547 6.90485 6.56424 6.22362 5.88301 5.61933 5.42355 5.22777 5.03199 4.84604 4.66875 4.49146 4.…
833498 0.931582 0.997163 1.06274 1.12832 1.20209 1.28308 1.36407 1.44506 1.54242 1.65422 1.76603 1.87783 1.98964 2.10144 2.21325 2.32505 2.47302 2.65291 2.8328 3.01269 3.03543 2.91948 2.80354 2.68759 2.57492 2.46514 2.35535 2.24557 2.13579 2.02601 1.91622 1.80644 1.70321 1.60575 1.50829 1.41084 1.47053 1.66891 1.86729 2.06567 2.07416 1.91507 1.75598 1.59689 1.4378 1.27871 1.11963 0.960537 0.97036…
841 7.47679 7.29835 7.17566 7.18394 7.30778 7.50692 7.77252 8.03812 8.30371 8.42362 8.41495 8.40628 8.39762 8.38895 8.38028 8.37162 8.36295 8.27918 8.12915 7.97911 7.82908 7.67904 7.529 7.37897 7.22893 7.23768 7.38656 7.53544 7.68433 7.78082 7.83109 7.95994 8.15812 8.39718 8.67237 8.81658 8.84523 8.90826 9.00162 9.17356 9.41484 9.63812 9.8455 10.0529 10.2603 10.263 10.0852 9.82881 9.50308 9.28026…
1498 5.7899 5.86482 5.93975 6.01467 6.08959 6.23828 6.45207 6.66585 6.87964 7.09343 7.30722 7.521 7.73479 7.77178 7.65275 7.53373 7.4147 7.29567 7.17664 7.05762 6.93859 6.76472 6.54246 6.3202 6.09794 6.08521 6.2574 6.50816 6.82826 7.02068 7.10042 7.04919 6.8824 6.79418 6.77531 6.75643 6.73756 6.67249 6.56665 6.46082 6.35499 6.24915 6.14332 6.03748 5.93165 5.87492 5.86154 5.84815 5.83477 5.82957 5…
1.865 2.02842 2.19184 2.35035 2.50453 2.65871 2.81288 2.95069 3.07405 3.11884 3.09428 2.90111 2.55915 2.13861 1.64873 1.20079 0.78988 0.457542 0.194545 0.041227 -0.0153014 0.111515 0.400128 0.754221 1.1661 1.57798 1.98985 2.15127 2.09166 2.03205 1.97244 1.87518 1.74469 1.6142 1.48372 1.35323 1.22274 1.09225 0.961767 0.942596 1.02166 1.10072 1.17978 1.26376 1.35207 1.44037 1.52868 1.58568 1.61505 …
-0.606801 -0.574489 -0.491436 -0.363645 -0.235854 -0.108063 0.0246386 0.161674 0.29871 0.435746 0.535131 0.601289 0.667448 0.733606 0.727736 0.658304 0.457911 0.141948 -0.169717 -0.47759 -0.602118 -0.56485 -0.40808 -0.145854 -0.0145877 0.00110933 -0.00774873 -0.038276 -0.0688033 -0.0993306 -0.0889328 -0.0424196 -0.0744826 -0.175887 -0.286091 -0.404008 -0.443355 -0.413354 -0.121439 0.401621 0.9950…
1508 0.198345 0.205183 0.216931 0.233013 0.249095 0.265178 0.193475 0.0443058 -0.104864 -0.254033 -0.274698 -0.181961 -0.0892233 0.0035142 0.011946 -0.05402 -0.159274 -0.299199 -0.330263 -0.26526 -0.121681 0.0912399 0.231314 0.307102 0.382891 0.45868 0.6155 0.843829 0.941197 0.922996 0.876148 0.804019 0.771178 0.773007 0.744552 0.689372 0.634192 0.579012 0.612486 0.724194 0.835903 0.947612 1.0347…
37151 -0.360575 -0.517364 -0.515245 -0.382166 -0.133518 0.0040186 0.0435018 0.0829851 0.122468 0.158678 0.191998 0.225318 0.258638 0.26904 0.259217 0.0660498 -0.288914 -0.584946 -0.828972 -0.994421 -1.09053 -1.02698 -0.822532 -0.618086 -0.41364 -0.204283 0.00940844 0.223099 0.436791 0.578453 0.656553 0.734653 0.812753 0.7337 0.515965 0.298229 0.0804931 -0.0461842 -0.0925048 -0.138825 -0.185146 -0…
8 CLAUSSAN_20170913_Kidney/8 0.283631 0.342182 0.271886 0.182519 0.125363 0.0729755 0.0205878 -0.0318 -0.0922407 -0.153873 -0.215506 -0.277139 -0.350347 -0.42527 -0.500192 -0.575114 -0.593666 -0.603874 -0.485235 -0.347525 -0.201761 -0.0548061 0.0921493 0.239105 0.265267 0.273548 0.28183 0.290112 0.273145 0.252524 0.231832 0.211211 0.190519 0.169898 0.149205 0.128585 0.0998394 0.0699737 0.0400365 …
.493816 0.366783 0.235651 0.103912 -0.0278282 -0.159484 -0.259839 -0.355562 -0.451285 -0.547008 -0.513885 -0.46169 -0.409495 -0.3573 -0.381607 -0.417239 -0.45287 -0.488501 -0.455683 -0.412733 -0.262411 -0.096195 0.0223742 0.133891 0.245407 0.356924 0.346305 0.317607 0.28891 0.260212 0.148301 0.0240725 -0.100156 -0.224384 -0.219766 -0.196076 -0.172386 -0.148696 -0.0695583 0.0177867 0.105132 0.1925…
0268409 -0.124749 -0.147565 -0.151237 -0.15498 -0.158652 -0.210712 -0.269854 -0.20022 -0.111443 -0.0227372 0.0660399 0.0258992 -0.0332421 -0.0686316 -0.100423 -0.132287 -0.164078 -0.203994 -0.245031 -0.286139 -0.327176 -0.338757 -0.345895 -0.353106 -0.360244 -0.367454 -0.374593 -0.381803 -0.388942 -0.280895 -0.1558 -0.030705 0.0943901 0.0906387 0.0678154 0.044992 0.0221687 0.0154511 0.0111176 0.0…
0.143477 0.119485 0.175952 0.244325 0.183853 0.104392 -0.122777 -0.371811 -0.491999 -0.593031 -0.55992 -0.506955 -0.453989 -0.40094 -0.394098 -0.394098 -0.394098 -0.394014 -0.394002 -0.394002 -0.394002 -0.393918 -0.450276 -0.51499 -0.579704 -0.644335 -0.709037 -0.773751 -0.838465 -0.903095 -0.830311 -0.737104 -0.643968 -0.550761 -0.457626 -0.364419 -0.271284 -0.178077 -0.122521 -0.0724571 -0.0224…
9.9619 20.179 20.3962 20.6132 20.8304 20.9508 21.057 21.1632 21.2694 21.5044 21.7585 22.0125 22.2667 22.3103 22.3229 22.3355 22.3481 22.2479 22.131 22.0222 21.9146 21.9519 22.1396 22.4671 22.9413 23.6064 24.4258 25.3555 26.5135 27.899 29.6143 31.6129 33.6468 35.356 36.4588 37.0467 37.1842 37.0496 36.5827 35.7357 34.6243 33.5106 32.4013 31.2196 30.1559 29.2848 28.6541 28.2592 28.1093 28.2139 28.48…
.25 99.8139 97.6559 95.8635 94.3773 93.2351 92.396 91.8957 91.4399 91.1258 90.8328 90.5396 90.2466 89.8112 89.3548 88.842 88.4497 88.2832 88.405 88.9004 89.7032 91.0112 92.6461 94.5767 96.9751 99.8293 103.171 106.995 111.483 116.612 122.253 128.145 134.065 139.47 144.197 148.089 151.097 152.928 153.657 153.247 151.745 149.397 146.345 142.607 138.351 133.798 129.211 124.541 119.987 115.744 111.803…
19.3909 19.5867 19.7825 19.9783 20.1741 20.3108 20.4388 20.5667 20.6947 21.0375 21.412 21.7865 22.161 22.627 23.1067 23.5943 24.0833 24.7949 25.6684 26.6173 27.8323 29.2599 30.971 33.0638 35.4653 37.98 40.7635 43.7784 47.0797 50.922 55.4401 60.6914 66.6394 73.138 79.9628 86.5572 92.167 96.3807 98.9482 99.8822 99.318 97.4571 94.3158 90.0161 84.7963 79.1415 73.4393 68.0001 63.2012 59.1784 56.0304 5…
24.112 126.283 128.721 131.466 134.509 137.987 141.953 146.52 152.111 158.948 167.409 177.922 190.854 206.799 226.322 250.18 278.991 312.943 351.597 393.641 436.528 477.105 512.606 541.353 562.761 577.991 589.786 601.691 618.051 643.36 680.634 730.289 788.499 846.82 894.441 922.771 928.806 913.912 880.632 831.604 770.54 702.114 631.874 564.641 503.628 450.543 405.978 369.788 341.461 320.084 304.8…
21.1728 21.0704 20.968 20.8656 20.7632 20.6608 20.5583 20.4559 20.4377 20.432 20.4263 20.4206 20.2859 20.1323 19.9787 19.825 19.7841 19.7599 19.7357 19.7115 19.8161 19.9398 20.0635 20.1872 20.2599 20.325 20.3901 20.4552 20.5203 20.5854 20.6505 20.7156 20.6706 20.6093 20.5481 20.4869 20.5545 20.6411 20.7278 20.8145 20.8048 20.781 20.7571 20.7332 20.5885 20.426 20.1909 20.074 20.0835 20.109 20.1424…
4582 15.4929 15.5277 15.5537 15.5785 15.6032 15.628 15.7816 15.9542 16.1269 16.2996 16.5098 16.7256 16.9414 17.1572 17.2442 17.3121 17.38 17.4479 17.4809 17.5087 17.5365 17.5644 17.5922 17.62 17.6479 17.6757 17.7371 17.8034 17.8698 17.9361 17.9354 17.9247 18.0214 18.134 18.3167 18.5097 18.5955 18.6653 18.5512 18.4099 18.3331 18.2658 18.389 18.5405 18.692 18.8435 18.999 19.1551 19.3112 19.4673 19.…
52 -0.138476 -0.148384 -0.148686 -0.0312849 0.10362 0.174031 0.234977 0.161637 0.0685013 -0.0891288 -0.256223 -0.409968 -0.561655 -0.648989 -0.726717 -0.721302 -0.703499 -0.535446 -0.345072 -0.18094 -0.0206956 0.0321773 0.0691569 0.0470819 0.0162656 -0.0145507 -0.045367 -0.0775255 -0.109883 -0.14224 -0.174597 -0.206954 -0.239311 -0.271668 -0.304026 -0.367084 -0.434688 -0.502291 -0.569894 -0.63749…
0.891268 0.886021 0.876475 0.93128 0.995693 1.06406 1.1331 1.13764 1.13271 1.11564 1.09685 1.14241 1.19758 1.20838 1.2127 1.21695 1.22127 1.09827 0.95642 0.750145 0.534335 0.354762 0.180554 0.00634521 -0.167863 -0.190409 -0.190505 -0.190602 -0.190698 -0.190794 -0.19089 -0.190987 -0.191083 -0.239161 -0.294342 -0.349522 -0.404703 -0.416934 -0.422809 -0.493106 -0.57294 -0.617877 -0.65765 -0.59005 -0…
799 2.22547 2.26301 2.51523 2.79931 3.08331 3.36738 3.46617 3.53762 3.60899 3.68043 3.62295 3.54648 3.46993 3.39346 3.4596 3.54685 3.63409 3.72134 3.59385 3.43457 3.27528 3.116 2.98088 2.84933 2.71779 2.58624 2.58354 2.59991 2.61628 2.63265 2.66412 2.69783 2.73153 2.76524 2.79894 2.83265 2.86635 2.90006 2.88276 2.85792 2.83307 2.80823 2.78338 2.75853 2.73369 2.70884 2.68467 2.66068 2.63661 2.6126…
.48033 2.63538 2.79042 2.91326 3.03132 3.14939 3.26745 3.17077 3.04231 2.91384 2.78538 2.68593 2.59079 2.49564 2.4005 2.30535 2.21021 2.11506 2.01992 1.92477 1.82963 1.73448 1.63934 1.5509 1.46346 1.31965 1.27486 1.42809 1.67269 1.92683 2.11654 2.17861 2.11583 2.12976 2.09297 1.89902 1.68321 1.46337 1.24294 1.23725 1.26334 1.28944 1.31554 1.36328 1.41422 1.46517 1.51611 1.56705 1.618 1.66894 1.71…
1.02417 1.04064 1.03804 0.858277 0.652289 0.446301 0.240313 0.0826428 -0.0678757 -0.0895479 -0.092148 -0.0103605 0.0839182 0.178197 0.272476 0.245961 0.201566 0.157171 0.112777 0.0012743 -0.120161 -0.241597 -0.363032 -0.484468 -0.605904 -0.727339 -0.848775 -0.822909 -0.77524 -0.727571 -0.679902 -0.51144 -0.325097 -0.146808 0.0302897 0.100015 0.0250012 -0.125455 -0.284256 -0.451109 -0.619154 -0.65…
110735 0.0647182 0.00923636 -0.0865814 -0.188288 -0.161219 -0.115007 0.00763612 0.141675 0.146795 0.132916 -0.0152505 -0.183212 -0.351245 -0.519206 -0.555624 -0.57249 -0.589426 -0.606291 -0.667519 -0.735231 -0.738591 -0.732344 -0.571821 -0.38838 -0.333857 -0.298334 -0.266909 -0.236009 -0.0763341 0.102485 0.235934 0.36275 0.360648 0.339546 0.398901 0.470248 0.541523 0.61287 0.552614 0.472961 0.393…
218703 -0.0281175 -0.0342932 -0.0781205 -0.127439 -0.284201 -0.456785 -0.524753 -0.577153 -0.479304 -0.359132 -0.197761 -0.0302101 0.13727 0.304821 0.35285 0.383268 0.413616 0.444034 0.409958 0.366418 0.322806 0.279266 0.235654 0.192113 0.148501 0.104961 0.161003 0.231869 0.302662 0.373527 0.444321 0.515186 0.58598 0.656845 0.758508 0.864812 0.971044 1.07735 1.11513 1.14285 1.06313 0.967589 0.836…
17356 0.17852 0.239755 0.221732 0.192059 0.162314 0.132641 0.102896 0.0732231 0.0434785 0.0138054 0.03976 0.0740307 0.10823 0.142501 0.1767 0.210971 0.24517 0.279441 0.217005 0.140337 0.0635978 -0.0130702 -0.0441766 -0.0684569 -0.157232 -0.255471 -0.394214 -0.538871 -0.533278 -0.505363 -0.415781 -0.316989 -0.218268 -0.119475 -0.0529659 0.00884692 0.0705883 0.132401 0.129719 0.117573 0.105355 0.09…
9 CLAUSSAN_20170913_Kidney/9 -0.257413 -0.171122 -0.0848316 0.0014593 0.0877502 0.174041 0.260332 0.346623 0.340881 0.159439 -0.0220033 -0.203445 -0.283188 -0.168775 -0.0543625 0.0600499 0.126791 0.102521 0.078252 0.0539827 0.0805633 0.204221 0.327879 0.451537 0.50862 0.438605 0.36859 0.298575 0.22856 0.158545 0.0885298 0.0185147 -0.0546785 -0.133939 -0.213199 -0.29246 -0.37172 -0.450981 -0.53024…
-0.0748487 -0.210545 -0.346241 -0.481938 -0.622931 -0.774036 -0.925141 -1.07625 -1.13095 -1.00161 -0.872269 -0.742929 -0.67927 -0.741003 -0.853585 -1.06325 -1.25198 -1.40078 -1.43092 -1.23455 -0.977797 -0.605764 -0.284581 -0.0604751 0.104306 0.15583 0.207354 0.258878 0.205525 -0.0480513 -0.301627 -0.555203 -0.687745 -0.589223 -0.490702 -0.39218 -0.293658 -0.195136 -0.0966141 0.00190772 -0.0065671…
77 0.8589 0.996522 0.93999 0.838964 0.652996 0.467028 0.281059 0.116278 -0.00805391 -0.132386 -0.256718 -0.374694 -0.480535 -0.586376 -0.692217 -0.769621 -0.792735 -0.714148 -0.441408 -0.232229 -0.144397 -0.0565655 0.0312663 0.0640106 -0.00841207 -0.176178 -0.525965 -0.869395 -1.09899 -1.02214 -0.730906 -0.481784 -0.313055 -0.144325 0.0244044 0.203728 0.403275 0.602823 0.802371 0.885387 0.745935 …
41 1.76673 1.59405 1.42137 1.2487 1.07602 0.90334 0.80879 0.863396 0.918002 0.972608 1.02721 1.08182 1.13643 1.19103 1.18737 1.07248 0.957584 0.84269 0.762756 0.749562 0.685518 0.524396 0.422964 0.435484 0.549704 0.858078 1.1601 1.44998 1.69537 1.75412 1.66426 1.66137 1.70298 1.82952 1.92111 1.94596 1.97081 1.99565 2.03719 2.11057 2.18396 2.25734 2.33391 2.41654 2.49917 2.5818 2.63795 2.64353 2.6…
.666 243.352 242.747 241.93 241.081 240.226 239.359 238.61 238.088 237.515 236.946 236.763 237.045 237.471 237.799 238.173 238.635 239.097 239.558 240.02 240.482 240.943 241.405 241.932 242.585 243.238 243.891 244.543 245.196 245.849 246.502 247.097 247.584 248.07 248.556 249.043 249.529 250.022 250.527 251.152 252.11 253.205 254.191 255.271 256.534 257.797 259.06 260.305 261.515 262.579 263.261 …
2 340.542 352.417 367.652 386.735 410.031 438.016 470.964 508.762 550.795 595.652 641.698 687.031 730.125 770.87 809.6 845.863 878.712 906.487 926.985 939.039 941.918 935.952 922.473 903.087 879.29 852.004 822.007 790.34 758.204 726.606 696.781 669.198 644.058 621.38 600.8 582.301 566.838 555.283 547.784 543.68 541.567 539.402 535.378 528.409 519.048 508.679 498.319 488.733 480.087 472.058 464.66…
38 71.1007 71.7901 72.131 72.3223 72.5985 72.7221 72.5546 72.387 72.2194 72.0773 71.9837 71.8964 71.8213 71.8436 72.1537 72.9059 74.3347 76.315 78.8101 81.8291 85.446 90.0885 95.7926 102.532 110.214 118.355 126.528 134.254 141.295 147.54 152.529 156.222 158.561 159.073 157.714 154.73 150.529 145.5 140.022 134.393 128.845 123.246 117.651 112.431 107.894 104.258 101.446 99.6207 98.7815 98.9962 100.…
9.845 826.641 780.985 743.246 712.864 689.037 670.772 657.209 647.598 641.132 637.623 637.467 640.664 647.18 656.984 670.057 686.592 707.517 733.872 767.43 809.908 861.907 922.211 987.083 1050.83 1107.84 1153.63 1185.91 1203.84 1207.09 1196.68 1175.86 1149.63 1123.23 1101.12 1086.69 1082.01 1088.44 1106.52 1135.69 1173.29 1214 1251.75 1281.58 1300.05 1305.31 1296.46 1273.45 1237.55 1191.87 1140.8…
.226 62.284 61.0949 59.8047 58.5081 57.1994 55.914 54.6731 53.4322 52.1912 50.9641 49.7633 48.5402 47.3254 46.3098 45.5905 45.1522 44.9306 44.8579 44.8844 44.9141 44.9498 45.0343 45.2118 45.3893 45.5668 45.7443 45.9218 46.1024 46.2892 46.5484 46.997 47.4569 47.8546 48.5557 49.465 50.4379 51.4304 52.0222 52.2197 52.433 52.6258 52.6378 52.3884 51.9925 51.6876 51.206 50.2855 49.228 48.2798 47.4269 4…
85 23.1781 22.6341 22.1022 21.5703 21.0384 20.4776 19.8617 19.2458 18.63 18.1158 17.7958 17.4757 17.1557 17.0285 17.2693 17.5102 17.7511 17.9919 18.2328 18.4737 18.7145 19.1115 19.8066 20.5016 21.1966 21.7222 21.9241 22.1197 22.3032 22.2303 21.5663 20.7653 20.0735 19.3754 18.6651 17.9549 17.2446 16.5574 15.9141 15.2773 14.6525 14.1613 14.0265 14.2321 14.7169 15.2948 16.0507 16.8066 17.5625 18.161…
809 -1.16703 -1.3349 -1.25198 -1.16906 -1.08614 -1.00322 -0.920296 -0.837376 -0.754456 -0.60996 -0.347909 -0.0858579 0.176193 0.438244 0.700294 0.962345 1.2244 1.42077 1.49174 1.56272 1.6337 1.60298 1.3781 1.15323 0.928349 0.779483 0.775727 0.771971 0.768215 0.764459 0.760703 0.756947 0.753191 0.736723 0.695985 0.655247 0.614509 0.573772 0.533034 0.492296 0.451558 0.356428 0.157458 -0.0415115 -0.…
5.30373 5.15166 4.89645 4.64124 4.38603 4.23635 4.28817 4.33998 4.39179 4.37369 4.2221 4.18916 4.38274 4.65683 5.08462 5.46157 5.74143 5.88782 5.77938 5.67094 5.5625 5.41618 5.19757 4.97895 4.76033 4.54172 4.3231 4.10448 3.88587 3.75412 3.78821 3.82231 3.8564 3.89049 3.92458 3.95868 3.99277 4.02391 4.04944 4.07496 4.10048 4.126 4.15152 4.17704 4.20256 4.16134 3.99271 3.82408 3.65544 3.55461 3.583…
8621 4.3551 4.32399 4.29289 4.3893 4.72917 5.06904 5.4089 5.64707 5.69108 5.73509 5.77911 5.86549 6.03278 6.20006 6.36735 6.43293 6.30436 6.17579 6.04722 5.92024 5.7963 5.67235 5.5484 5.42446 5.30051 5.17656 5.05262 5.07698 5.38449 5.692 5.9995 6.20531 6.21696 6.22862 6.24027 6.21829 6.13209 6.0459 5.95971 5.87351 5.78732 5.70112 5.61493 5.54356 5.50051 5.45747 5.41442 5.37137 5.32832 5.28527 5.2…
4 2.37591 2.25659 2.13726 1.96709 1.69984 1.43259 1.16534 0.999785 1.02839 1.05699 1.08559 1.0746 0.988023 0.901443 0.814864 0.728284 0.641704 0.555124 0.468544 0.451883 0.568703 0.685523 0.802344 1.02086 1.43354 1.84621 2.25889 2.56182 2.65524 2.74865 2.84207 2.76599 2.36632 1.96664 1.56697 1.3601 1.52132 1.68254 1.84375 2.00497 2.16619 2.32741 2.48862 2.60932 2.65266 2.696 2.73934 2.68097 2.428…
1 -0.531117 -0.389354 -0.24759 -0.115096 -0.000298312 0.114499 0.229297 0.242395 0.0613382 -0.119719 -0.300775 -0.388607 -0.298464 -0.208321 -0.118178 -0.0280347 0.0621085 0.152252 0.242395 0.240108 0.0613622 -0.117383 -0.296129 -0.474874 -0.653619 -0.832365 -1.01111 -1.00764 -0.656316 -0.304989 0.0463382 0.397665 0.748993 1.10032 1.45165 1.64115 1.52173 1.40231 1.28289 1.16347 1.04405 0.924632 0…
0606 0.712884 0.809865 0.896733 0.983602 1.07047 1.16009 1.25495 1.26506 1.11338 0.879064 0.486999 0.145784 -0.0983535 -0.318126 -0.491382 -0.664638 -0.837893 -0.997378 -1.13057 -1.11121 -0.800623 -0.435211 0.0348625 0.420186 0.643714 0.822749 0.91684 1.01093 1.10502 1.20441 1.31391 1.42341 1.53292 1.64242 1.75192 1.86142 1.97092 2.07168 2.15576 2.23983 2.32391 2.33806 2.21874 2.04857 1.78131 1.5…
99 0.874869 0.520749 0.166629 -0.0857916 -0.144057 -0.0819515 0.209954 0.50186 0.793766 0.990329 1.00487 1.01941 1.03396 0.951035 0.682051 0.413066 0.144081 -0.118548 -0.369042 -0.61318 -0.845183 -0.958801 -0.744711 -0.291973 0.245708 0.630839 0.724738 0.818638 0.912537 0.972536 0.967817 0.963098 0.958379 0.947304 0.924094 0.900884 0.877674 0.794146 0.595465 0.295084 -0.199451 -0.636781 -0.964898…
10 CLAUSSAN_20170913_Kidney/10 -0.694281 -0.537104 -0.379927 -0.22275 -0.0617807 0.110806 0.283393 0.455979 0.575762 0.533771 0.49178 0.449789 0.407798 0.365807 0.323816 0.281825 0.230734 0.15176 0.072786 -0.0061878 -0.0828864 -0.152614 -0.222343 -0.292071 -0.357675 -0.410645 -0.427212 -0.332251 -0.29417 -0.430351 -0.505861 -0.39549 -0.286636 -0.182429 -0.114626 -0.15835 -0.198283 -0.226598 -0.21…
011 -0.12557 -0.0431288 -0.0152929 -0.154749 -0.294205 -0.433661 -0.573117 -0.712574 -0.85203 -0.991486 -1.09056 -1.0659 -1.04125 -1.01659 -0.991936 -0.967281 -0.942626 -0.91797 -0.885731 -0.830257 -0.774783 -0.719308 -0.736641 -0.977029 -1.21742 -1.45781 -1.60998 -1.49191 -1.37383 -1.25576 -1.13768 -1.01961 -0.90153 -0.783455 -0.710884 -0.777722 -0.885515 -1.04597 -0.902978 -0.513695 -0.119862 0…
2 0.554593 0.280208 0.0862126 0.211315 0.51852 0.700256 0.808238 0.690259 0.572279 0.4543 0.336321 0.218342 0.100363 -0.0176162 -0.199301 -0.57616 -0.953019 -1.32988 -1.62635 -1.67652 -1.65389 -1.40821 -1.10043 -0.602413 -0.108947 0.370578 0.815217 1.08017 1.09021 1.00266 0.901467 0.758447 0.615428 0.472408 0.482586 0.962111 1.40978 1.68706 1.62297 1.19642 0.769863 0.343308 -0.0316748 -0.175853 -…
8811 0.372372 0.140482 -0.0774662 -0.295415 -0.440556 -0.286801 0.0993033 0.497732 0.861111 0.921043 0.734684 0.574111 0.492537 0.48377 0.698058 0.924481 1.18808 1.37887 1.34661 1.3189 1.30512 1.36416 1.64625 1.90097 2.07182 2.23812 2.39048 2.467 2.23837 1.82763 1.54236 1.23434 0.856615 0.478889 0.101164 -0.276562 -0.654288 -1.02746 -1.3867 -1.58003 -1.19229 -0.622452 -0.17808 0.198036 0.365037 0…
0.832 402.072 403.311 404.551 405.786 407.007 408.156 409.012 409.691 410.509 411.354 412.356 413.54 414.598 415.715 417.007 418.3 419.593 420.958 422.547 424.135 425.724 427.408 429.385 431.362 433.34 435.487 438.155 440.822 443.49 446.259 449.34 452.421 455.501 458.582 461.663 464.743 467.824 471.01 474.52 478.03 481.54 485.365 490.157 494.949 499.741 504.634 509.839 515.044 520.249 525.42 530.…
5.421 784.911 833.873 880.151 921.715 957.213 985.75 1006.41 1018.81 1023.01 1018.74 1005.48 983.34 953.098 915.873 873.889 829.674 785.149 741.505 699.869 661.437 627.515 598.077 573.618 554.185 539.176 527.623 518.944 512.092 506.426 501.164 495.772 490.332 484.888 480.148 476.49 473.904 472.165 471.887 474.037 478.632 484.829 492.815 502.022 512.377 523.803 536.716 552.13 570.36 591.713 616.48…
172 201.908 198.141 192.206 184.403 175.762 166.833 157.898 148.944 140.217 132.329 125.073 118.53 112.581 107.233 102.429 98.0669 94.285 91.0575 88.4461 86.3551 84.3703 82.7108 81.0513 79.3918 77.7674 76.2504 74.7334 73.2164 71.7723 70.5512 69.3301 68.109 66.9652 66.0584 65.1517 64.2449 63.5566 63.5374 63.5183 63.4991 63.6147 64.1432 64.6716 65.2001 65.7285 66.257 66.7854 67.3139 67.5875 67.0804…
048.59 1104.32 1172.49 1252.47 1340.31 1428.13 1506.33 1566.3 1603.02 1615.04 1603.56 1570.49 1519.41 1455.02 1382.74 1307.96 1235.04 1167.09 1105.52 1051.44 1006.34 972.008 949.17 937.232 935.511 942.742 956.464 973.459 990.737 1005.59 1016.14 1021.87 1023.04 1021.31 1018.78 1017.82 1020.61 1028.82 1044.12 1067.1 1097.56 1134.33 1174.54 1213.59 1246.71 1270.58 1285.03 1293.16 1299.18 1306.21 131…
42.054 41.9537 41.4739 40.8165 40.2986 39.8237 39.5534 39.4653 39.2517 39.0563 38.9166 38.7406 38.5258 38.6327 39.1144 39.9284 41.077 42.1528 43.0055 43.749 44.0851 44.0912 43.6965 43.1152 42.6454 42.0406 41.0222 40.0084 39.0085 38.1846 37.9725 37.9425 37.7871 37.5634 37.1305 36.6977 36.2649 35.8668 35.575 35.2832 34.9913 34.6995 34.4077 34.1159 33.8241 33.4989 33.0715 32.644 32.2166 31.9105 31.9…
13.6286 13.4949 13.3612 13.2275 13.0939 12.9602 12.8265 12.7277 12.7358 12.7439 12.752 12.7601 12.7682 12.7762 12.7843 12.6804 12.2331 11.7858 11.3386 10.8913 10.4441 9.9968 9.54954 9.17205 9.00833 8.8446 8.68087 8.51715 8.35342 8.1897 8.02597 7.85805 7.67728 7.4965 7.31573 7.13496 6.95418 6.77341 6.59264 6.48771 6.61512 6.74254 6.86996 6.99738 7.12479 7.25221 7.37963 7.50572 7.62774 7.74977 7.87…
18 -0.679855 -0.761384 -0.591976 -0.422568 -0.253159 -0.0837508 0.0856575 0.255066 0.424474 0.5015 0.295494 0.0894876 -0.116518 -0.31494 -0.490127 -0.665314 -0.840501 -0.979285 -1.00654 -0.912451 -0.446602 0.0192467 0.485096 0.8296 0.802344 0.752906 0.635504 0.518103 0.400702 0.275716 0.127496 -0.0207241 -0.168944 -0.241324 -0.0813543 0.0786158 0.238586 0.398556 0.558526 0.718496 0.878466 1.05116…
018 4.96365 5.43159 6.03574 6.63989 7.24404 7.6783 7.59211 7.50591 7.41971 7.31986 7.17819 7.03652 6.89485 6.75318 6.61151 6.46984 6.32816 6.12487 5.7328 5.34072 4.94864 4.62938 4.53316 4.43695 4.34074 4.3689 4.77812 5.18734 5.59656 6.00578 6.415 6.82422 7.23343 7.59165 7.79361 7.99557 8.19753 8.46168 8.91636 9.37104 9.82572 10.2182 10.4202 10.4522 9.96386 9.45727 8.89492 8.40537 8.13889 7.86273 …
475 4.77168 4.59466 4.41764 4.24063 4.08484 3.99412 3.9034 3.81267 3.84329 4.24568 4.64351 5.0274 5.34026 5.3627 5.18711 5.12461 5.22899 5.5758 6.10698 6.51967 6.8459 6.90725 6.9686 7.02995 6.97754 6.5766 6.17566 5.77473 5.3243 4.72227 4.20063 3.99809 4.03074 4.10056 4.17494 4.26325 4.37584 4.56278 4.74971 4.93665 5.12359 5.31052 5.49746 5.6844 5.84692 5.93466 6.0224 6.11014 6.27068 6.65428 7.033…
68 2.67327 2.81303 2.87669 3.01315 3.37268 3.66698 3.76146 3.78768 3.60479 3.41886 3.29645 3.47749 3.90481 4.32759 4.73642 5.06486 5.07421 4.77966 4.23743 3.69066 3.12995 2.63446 2.33879 2.04312 1.74745 1.55492 1.67839 1.80186 1.92532 1.97902 1.81895 1.59063 1.15319 0.677646 0.158149 -0.0503164 0.0835506 0.417721 0.682187 0.878397 0.865491 0.926909 1.21603 1.50515 1.79427 2.07429 2.32643 2.61952 …
1.36371 1.17591 0.988104 0.735078 0.282231 -0.170616 -0.623464 -1.0035 -1.16049 -1.31747 -1.47446 -1.54463 -1.34881 -1.15294 -0.957117 -0.882592 -1.17988 -1.47711 -1.77439 -1.9518 -1.76214 -1.57244 -1.38278 -1.19307 -1.00342 -0.813712 -0.624054 -0.436434 -0.255252 -0.0740215 0.10716 0.283841 0.446531 0.487926 0.157512 -0.159202 -0.434142 -0.709033 -0.983973 -1.1451 -0.957758 -0.770363 -0.583018 -…
38352 -0.247051 -0.177174 -0.172937 -0.290044 -0.77891 -1.19497 -1.38797 -1.45963 -1.15953 -0.82303 -0.374999 0.000226317 0.152395 0.280295 0.333843 0.387392 0.44094 0.493563 0.543355 0.593147 0.642939 0.692731 0.742523 0.792315 0.842107 0.89645 0.964733 1.03302 1.1013 1.16958 1.23787 1.30615 1.37443 1.40442 1.31707 1.22971 1.14236 1.05501 0.967654 0.880302 0.792949 0.74655 0.82562 0.90469 0.9837…
.235015 0.126471 0.0370959 -0.0522793 -0.141655 -0.158223 0.0482646 0.254752 0.46124 0.635874 0.712922 0.789969 0.867017 0.82272 0.406663 -0.00939398 -0.425451 -0.79489 -1.02151 -1.24812 -1.47474 -1.62855 -1.5593 -1.49005 -1.42081 -1.32426 -1.14406 -0.963869 -0.783674 -0.603479 -0.423284 -0.243089 -0.0628939 0.0291367 -0.14894 -0.327016 -0.505092 -0.683168 -0.861245 -1.03932 -1.2174 -1.30143 -1.0…

## Sheet: Liver
# Title Class -1.6796 -1.6794 -1.6792 -1.67901 -1.67881 -1.67861 -1.67841 -1.67821 -1.67802 -1.67782 -1.67762 -1.67742 -1.67722 -1.67703 -1.67683 -1.67663 -1.67643 -1.67623 -1.67604 -1.67584 -1.67564 -1.67544 -1.67524 -1.67504 -1.67485 -1.67465 -1.67445 -1.67425 -1.67405 -1.67386 -1.67366 -1.67346 -1.67326 -1.67306 -1.67287 -1.67267 -1.67247 -1.67227 -1.67207 -1.67187 -1.67168 -1.67148 -1.67128 -…
0.955118 -0.95492 -0.954722 -0.954524 -0.954326 -0.954127 -0.953929 -0.953731 -0.953533 -0.953335 -0.953137 -0.952939 -0.952741 -0.952543 -0.952345 -0.952146 -0.951948 -0.95175 -0.951552 -0.951354 -0.951156 -0.950958 -0.95076 -0.950562 -0.950363 -0.950165 -0.949967 -0.949769 -0.949571 -0.949373 -0.949175 -0.948977 -0.948779 -0.94858 -0.948382 -0.948184 -0.947986 -0.947788 -0.94759 -0.947392 -0.94…
8982 -0.298784 -0.298586 -0.298388 -0.29819 -0.297992 -0.297794 -0.297596 -0.297398 -0.2972 -0.297001 -0.296803 -0.296605 -0.296407 -0.296209 -0.296011 -0.295813 -0.295615 -0.295417 -0.295218 -0.29502 -0.294822 -0.294624 -0.294426 -0.294228 -0.29403 -0.293832 -0.293634 -0.293435 -0.293237 -0.293039 -0.292841 -0.292643 -0.292445 -0.292247 -0.292049 -0.291851 -0.291652 -0.291454 -0.291256 -0.291058…
0.372606 0.372804 0.373002 0.3732 0.373398 0.373596 0.373794 0.373992 0.37419 0.374388 0.374587 0.374785 0.374983 0.375181 0.375379 0.375577 0.375775 0.375973 0.376171 0.37637 0.376568 0.376766 0.376964 0.377162 0.37736 0.377558 0.377756 0.377954 0.378153 0.378351 0.378549 0.378747 0.378945 0.379143 0.379341 0.379539 0.379737 0.379936 0.380134 0.380332 0.38053 0.380728 0.380926 0.381124 0.381322 …
551 1.11571 1.11591 1.11611 1.11631 1.1165 1.1167 1.1169 1.1171 1.1173 1.11749 1.11769 1.11789 1.11809 1.11829 1.11848 1.11868 1.11888 1.11908 1.11928 1.11947 1.11967 1.11987 1.12007 1.12027 1.12047 1.12066 1.12086 1.12106 1.12126 1.12146 1.12165 1.12185 1.12205 1.12225 1.12245 1.12264 1.12284 1.12304 1.12324 1.12344 1.12364 1.12383 1.12403 1.12423 1.12443 1.12463 1.12482 1.12502 1.12522 1.12542 …
93826 1.93846 1.93865 1.93885 1.93905 1.93925 1.93945 1.93964 1.93984 1.94004 1.94024 1.94044 1.94063 1.94083 1.94103 1.94123 1.94143 1.94163 1.94182 1.94202 1.94222 1.94242 1.94262 1.94281 1.94301 1.94321 1.94341 1.94361 1.9438 1.944 1.9442 1.9444 1.9446 1.9448 1.94499 1.94519 1.94539 1.94559 1.94579 1.94598 1.94618 1.94638 1.94658 1.94678 1.94697 1.94717 1.94737 1.94757 1.94777 1.94796 1.94816 …
2.7608 2.761 2.7612 2.7614 2.7616 2.76179 2.76199 2.76219 2.76239 2.76259 2.76279 2.76298 2.76318 2.76338 2.76358 2.76378 2.76397 2.76417 2.76437 2.76457 2.76477 2.76496 2.76516 2.76536 2.76556 2.76576 2.76595 2.76615 2.76635 2.76655 2.76675 2.76695 2.76714 2.76734 2.76754 2.76774 2.76794 2.76813 2.76833 2.76853 2.76873 2.76893 2.76912 2.76932 2.76952 2.76972 2.76992 2.77012 2.77031 2.77051 2.770…
3.58335 3.58355 3.58375 3.58395 3.58414 3.58434 3.58454 3.58474 3.58494 3.58513 3.58533 3.58553 3.58573 3.58593 3.58612 3.58632 3.58652 3.58672 3.58692 3.58711 3.58731 3.58751 3.58771 3.58791 3.58811 3.5883 3.5885 3.5887 3.5889 3.5891 3.58929 3.58949 3.58969 3.58989 3.59009 3.59028 3.59048 3.59068 3.59088 3.59108 3.59128 3.59147 3.59167 3.59187 3.59207 3.59227 3.59246 3.59266 3.59286 3.59306 3.59…
057 4.4059 4.4061 4.40629 4.40649 4.40669 4.40689 4.40709 4.40728 4.40748 4.40768 4.40788 4.40808 4.40827 4.40847 4.40867 4.40887 4.40907 4.40927 4.40946 4.40966 4.40986 4.41006 4.41026 4.41045 4.41065 4.41085 4.41105 4.41125 4.41144 4.41164 4.41184 4.41204 4.41224 4.41244 4.41263 4.41283 4.41303 4.41323 4.41343 4.41362 4.41382 4.41402 4.41422 4.41442 4.41461 4.41481 4.41501 4.41521 4.41541 4.415…
25 5.22844 5.22864 5.22884 5.22904 5.22924 5.22943 5.22963 5.22983 5.23003 5.23023 5.23043 5.23062 5.23082 5.23102 5.23122 5.23142 5.23161 5.23181 5.23201 5.23221 5.23241 5.2326 5.2328 5.233 5.2332 5.2334 5.2336 5.23379 5.23399 5.23419 5.23439 5.23459 5.23478 5.23498 5.23518 5.23538 5.23558 5.23577 5.23597 5.23617 5.23637 5.23657 5.23676 5.23696 5.23716 5.23736 5.23756 5.23776 5.23795 5.23815 5.2…
.05099 6.05119 6.05139 6.05159 6.05178 6.05198 6.05218 6.05238 6.05258 6.05277 6.05297 6.05317 6.05337 6.05357 6.05376 6.05396 6.05416 6.05436 6.05456 6.05476 6.05495 6.05515 6.05535 6.05555 6.05575 6.05594 6.05614 6.05634 6.05654 6.05674 6.05693 6.05713 6.05733 6.05753 6.05773 6.05792 6.05812 6.05832 6.05852 6.05872 6.05892 6.05911 6.05931 6.05951 6.05971 6.05991 6.0601 6.0603 6.0605 6.0607 6.06…
334 6.87354 6.87374 6.87393 6.87413 6.87433 6.87453 6.87473 6.87492 6.87512 6.87532 6.87552 6.87572 6.87592 6.87611 6.87631 6.87651 6.87671 6.87691 6.8771 6.8773 6.8775 6.8777 6.8779 6.87809 6.87829 6.87849 6.87869 6.87889 6.87908 6.87928 6.87948 6.87968 6.87988 6.88008 6.88027 6.88047 6.88067 6.88087 6.88107 6.88126 6.88146 6.88166 6.88186 6.88206 6.88225 6.88245 6.88265 6.88285 6.88305 6.88325 …
9589 7.69608 7.69628 7.69648 7.69668 7.69688 7.69708 7.69727 7.69747 7.69767 7.69787 7.69807 7.69826 7.69846 7.69866 7.69886 7.69906 7.69925 7.69945 7.69965 7.69985 7.70005 7.70024 7.70044 7.70064 7.70084 7.70104 7.70124 7.70143 7.70163 7.70183 7.70203 7.70223 7.70242 7.70262 7.70282 7.70302 7.70322 7.70341 7.70361 7.70381 7.70401 7.70421 7.70441 7.7046 7.7048 7.705 7.7052 7.7054 7.70559 7.70579 …
8.51843 8.51863 8.51883 8.51903 8.51923 8.51942 8.51962 8.51982 8.52002 8.52022 8.52041 8.52061 8.52081 8.52101 8.52121 8.5214 8.5216 8.5218 8.522 8.5222 8.5224 8.52259 8.52279 8.52299 8.52319 8.52339 8.52358 8.52378 8.52398 8.52418 8.52438 8.52457 8.52477 8.52497 8.52517 8.52537 8.52557 8.52576 8.52596 8.52616 8.52636 8.52656 8.52675 8.52695 8.52715 8.52735 8.52755 8.52774 8.52794 8.52814 8.5283…
98 9.34118 9.34138 9.34157 9.34177 9.34197 9.34217 9.34237 9.34256 9.34276 9.34296 9.34316 9.34336 9.34356 9.34375 9.34395 9.34415 9.34435 9.34455 9.34474 9.34494 9.34514 9.34534 9.34554 9.34573 9.34593 9.34613 9.34633 9.34653 9.34673 9.34692 9.34712 9.34732 9.34752 9.34772 9.34791 9.34811 9.34831 9.34851 9.34871 9.3489 9.3491 9.3493 9.3495 9.3497 9.34989 9.35009 9.35029 9.35049 9.35069 9.35089 9…
.1637 10.1639 10.1641 10.1643 10.1645 10.1647 10.1649 10.1651 10.1653 10.1655 10.1657 10.1659 10.1661 10.1663 10.1665 10.1667 10.1669 10.1671 10.1673 10.1675 10.1677 10.1679 10.1681 10.1683 10.1685 10.1687 10.1689 10.1691 10.1693 10.1695 10.1697 10.1699 10.1701 10.1703 10.1705 10.1707 10.1709 10.1711 10.1713 10.1715 10.1716 10.1718 10.172 10.1722 10.1724 10.1726 10.1728 10.173 10.1732 10.1734 10.…
10.9863 10.9865 10.9867 10.9869 10.9871 10.9873 10.9875 10.9877 10.9879 10.9881 10.9883 10.9885 10.9886 10.9888 10.989 10.9892 10.9894 10.9896 10.9898 10.99 10.9902 10.9904 10.9906 10.9908 10.991 10.9912 10.9914 10.9916 10.9918 10.992 10.9922 10.9924 10.9926 10.9928 10.993 10.9932 10.9934 10.9936 10.9938 10.994 10.9942 10.9944 10.9946 10.9948 10.995 10.9952 10.9954 10.9956 10.9958 10.996 10.9962 …
1 CLAUSSAN_20170913_Liver/1 0.0772282 0.0772282 0.0772282 0.0772282 0.0772282 0.0772282 0.0772282 0.0772282 0.0646138 0.0519995 0.0393851 0.0267708 0.0141564 0.00154207 -0.0110723 -0.0236866 -0.0412942 -0.0589017 -0.0765092 -0.0941168 -0.111724 -0.129332 -0.146939 -0.164547 -0.156926 -0.149305 -0.141683 -0.134062 -0.126441 -0.11882 -0.111199 -0.103578 -0.0425425 0.0184926 0.0795277 0.140563 0.201…
3 0.0899739 0.0462179 0.00246187 -0.0412942 -0.0850502 -0.128806 -0.122368 -0.115929 -0.10949 -0.103052 -0.172299 -0.241547 -0.512624 -0.783701 -0.993809 -1.20392 -1.2122 -1.22047 -0.953338 -0.686203 -0.318153 0.0498971 0.360657 0.671417 0.780347 0.889277 0.781661 0.674045 0.566428 0.458812 0.38063 0.302447 0.224264 0.146082 0.0805132 0.0149448 -0.0506235 -0.116192 -0.0353155 0.0455609 0.328267 0…
43746 0.406909 0.376359 0.345809 0.285825 0.225841 -0.00233421 -0.230509 -0.458685 -0.68686 -0.746844 -0.806828 -0.806893 -0.806959 -0.807025 -0.80709 -0.796644 -0.786198 -0.775752 -0.765305 -0.702299 -0.639293 -0.576287 -0.513281 -0.544883 -0.576484 -0.439894 -0.303305 -0.190433 -0.0775604 0.0353117 0.148184 0.271568 0.394952 0.518336 0.64172 0.548558 0.455396 0.362234 0.269071 0.243186 0.2173 0…
439 12.1959 12.248 12.3 12.352 12.4041 12.4561 12.4577 12.4593 12.4608 12.4624 12.464 12.4656 12.4671 12.4687 12.5639 12.6591 12.7543 12.8495 12.9447 13.0399 13.1351 13.2303 13.233 13.2357 13.2384 13.2411 13.2438 13.2465 13.2492 13.2519 13.4506 13.6494 13.8481 14.0468 14.2456 14.4443 14.6431 14.8418 14.8639 14.8861 14.9082 14.9304 14.9525 14.9746 14.9968 15.0189 15.2067 15.3945 15.5822 15.77 15.9…
13 664.252 692.74 723.162 756.141 792.568 832.627 876.858 925.798 980.272 1040.53 1107.44 1181.74 1264.44 1356.42 1458.94 1572.64 1698.45 1838.12 1994.01 2169.67 2369.39 2599.11 2866.34 3180.79 3554.71 4002.76 4543.15 5197.77 5992.75 6955.25 8105.72 9445.24 10938.4 12501.7 14001.8 15269.6 16148.7 16577.5 16643.6 16539.5 16444.2 16437 16484.5 16489.3 16351.4 15983.6 15301 14258 12907.8 11399.3 990…
8.98 1151.02 1115.07 1082.88 1055.12 1032.3 1014.72 1002.58 995.155 991.578 991.097 992.953 996.558 1001.48 1006.8 1011.32 1014.37 1015.56 1015.28 1014.17 1012.39 1009.34 1004.28 996.035 983.615 966.267 944.748 920.488 895.017 870.311 847.892 828.803 814.29 804.477 799.239 798.374 802.084 810.335 823.699 841.815 864.505 890.794 919.506 948.991 977.669 1003.66 1027.22 1048.99 1069.41 1089.46 1108.…
599.029 579.237 558.503 538.258 519.492 503.007 489.617 479.607 472.961 469.511 469.155 471.71 476.551 483.159 490.977 499.544 508.112 515.796 522.538 528.01 532.271 535.454 537.694 539.48 540.325 539.588 537.372 533.473 527.556 519.487 509.937 499.824 489.71 480.396 472.293 466.014 461.754 459.476 459.484 462.201 467.474 475.439 486.498 500.5 517.866 538.689 563.144 591.704 623.896 659.604 698.1…
8718.08 8579.75 8433.18 8272.88 8096.1 7903.44 7698.95 7487.74 7274.68 7065.12 6864.36 6676.8 6505.89 6353.54 6223.66 6121.49 6051.05 6013.16 6003.17 6012.82 6031.55 6047.86 6050.13 6031.69 5994.45 5947.78 5901.65 5858.49 5813.27 5756.48 5679.28 5574.36 5438.66 5275.79 5095.22 4908.46 4725.06 4549.47 4382.06 4219.76 4059.45 3898.33 3734.78 3569.35 3404.11 3241.84 3084.9 2935.23 2794.23 2662.12 25…
85.0711 84.8656 84.6601 84.4546 84.4509 84.4473 84.4436 84.4399 84.5287 84.6176 84.7064 84.7952 84.4804 84.1655 83.8507 83.5359 83.1484 82.761 82.3736 81.9862 82.0024 82.0186 82.0348 82.0511 82.4037 82.7563 83.1089 83.4615 83.4105 83.3594 83.3084 83.2573 83.4005 83.5436 83.6868 83.8299 83.9731 84.1163 84.2594 84.4026 84.4364 84.4703 84.5041 84.5379 84.7736 85.0093 85.2449 85.4806 86.1674 86.8541 …
15 147.266 143.382 139.497 136.101 132.705 129.712 126.719 124.084 121.449 119.487 117.525 115.925 114.324 113.128 111.931 110.877 109.823 108.769 107.715 106.283 104.851 103.419 101.986 99.9276 97.8688 95.81 93.7511 91.2886 88.8261 86.3637 83.9012 81.6994 79.4976 77.2958 75.094 73.2958 71.4977 69.6996 67.9014 66.6936 65.4857 64.2778 63.0699 62.2656 61.4614 60.6572 59.853 59.2043 58.5556 57.907 5…
5.78535 5.75691 5.72846 5.81525 5.90204 5.98883 6.07561 6.1624 6.24919 6.33598 6.42277 6.31614 6.20951 6.10288 5.99625 5.88962 5.78299 5.67636 5.56973 5.68332 5.79692 5.91051 6.02411 6.1377 6.2513 6.36489 6.47849 6.55003 6.62158 6.69313 6.76467 6.82361 6.88254 6.94147 7.0004 6.93668 6.87295 6.60739 6.34183 6.1898 6.03777 5.88574 5.73371 5.67839 5.62308 5.56776 5.51244 5.45712 5.4018 5.34648 5.291…
39 20.3384 19.9729 19.6831 19.3933 19.4399 19.4865 19.5953 19.7041 19.8129 19.9217 20.0515 20.1813 20.3112 20.441 20.4909 20.5409 20.5908 20.6407 20.6907 20.7406 20.7905 20.8405 20.7017 20.5629 20.4242 20.2854 20.3485 20.4116 20.4746 20.5377 20.8278 21.118 21.4081 21.6982 21.5174 21.3366 21.1558 20.975 20.898 20.821 20.744 20.667 20.59 20.513 20.436 20.359 20.4123 20.4657 20.519 20.5724 20.6257 2…
7141 14.8775 15.041 15.2045 15.3679 15.4809 15.5939 15.7069 15.8199 15.9329 16.0459 16.1589 16.272 16.5239 16.7759 17.0278 17.2798 17.1281 16.9764 16.8247 16.673 16.4624 16.2518 16.0413 15.8307 16.0238 16.2169 16.41 16.6031 17.0479 17.4928 17.9376 18.3825 18.8273 19.2722 19.7171 20.1619 20.4386 20.7152 20.9919 21.2685 21.5452 21.8219 22.0985 22.3752 23.2383 24.1014 24.9645 25.8276 26.6907 27.5538…
0.172 144.163 138.074 131.38 123.884 115.648 106.723 97.5956 88.6281 80.1316 72.3919 65.5268 59.6036 54.4204 49.8427 45.7359 42.0496 38.6997 35.6862 33.0091 30.5012 28.1951 26.0236 24.1885 22.8201 21.6535 20.3945 19.1354 18.3515 17.5676 16.7836 15.9997 15.4176 14.8355 14.2534 13.6713 13.3321 12.9929 12.6537 12.3145 11.7734 11.2324 10.6913 10.1503 9.50836 8.86641 8.22446 7.5825 7.34421 7.10592 6.8…
799535 -0.767933 -0.686597 -0.605261 -0.322095 -0.038929 0.187472 0.413874 0.53936 0.664847 0.733569 0.802291 0.871013 0.939734 1.00215 1.06456 1.12698 1.18939 1.20503 1.22067 1.2363 1.25194 1.26758 1.28321 1.29885 1.31449 1.19347 1.07245 0.951429 0.83041 0.640012 0.449614 0.360131 0.270648 0.195159 0.11967 -0.157648 -0.434967 -0.649214 -0.863461 -0.976793 -1.09012 -0.955375 -0.820625 -0.685874 -…
72 0.35251 0.2943 0.23609 0.17788 0.11967 0.0614602 0.0452981 0.029136 0.0129738 -0.00318831 -0.0193504 -0.0355126 -0.0516747 -0.0678369 -0.0765092 -0.0851816 -0.093854 -0.102526 -0.111199 -0.119871 -0.128543 -0.137216 0.0391223 0.21546 0.391799 0.568137 0.340816 0.113494 -0.113827 -0.341148 -0.181103 -0.0210586 0.138986 0.299031 0.459075 0.61912 0.779164 0.939209 0.846966 0.754724 0.662481 0.570…
26 -0.497513 -0.3489 -0.200288 -0.163627 -0.126967 -0.426689 -0.726411 -1.02613 -1.32586 -1.2892 -1.25253 -1.00984 -0.767145 -0.52445 -0.281755 -0.0180365 0.245682 0.509401 0.77312 0.872326 0.971533 1.07074 1.16995 1.26915 1.36836 1.46757 1.56677 1.45574 1.34471 1.23368 1.12264 1.02422 0.925806 0.827388 0.72897 0.66892 0.608871 0.750651 0.892431 0.977446 1.06246 1.04656 1.03066 1.00425 0.97784 0.…
2 CLAUSSAN_20170913_Liver/2 0 0 0 0 0 0 0 0 0 0 0 0 0 0 0 0 -0.0171955 -0.047848 -0.047848 -0.047848 -0.0297149 0.0207423 0.0711994 0.121657 0.177403 0.242576 0.30775 0.372924 0.365565 0.22891 0.0922556 -0.0443992 -0.129016 -0.120869 -0.112722 -0.104575 -0.0964286 -0.0882819 -0.0801352 -0.0719885 -0.12353 -0.281472 -0.439413 -0.597354 -0.634408 -0.455968 -0.277529 -0.099089 0.0288469 0.0667555 0.…
4604 0.942302 0.979422 0.997687 1.01595 1.03422 0.979947 0.796383 0.612819 0.429255 0.256292 0.102226 -0.0518387 -0.205904 -0.359969 -0.514034 -0.668099 -0.822164 -0.876497 -0.753048 -0.629599 -0.506149 -0.455233 -0.533612 -0.611992 -0.690371 -0.747406 -0.766393 -0.785381 -0.804368 -0.864155 -0.99667 -1.05665 -0.98734 -0.931627 -0.900157 -0.868687 -0.837217 -0.869213 -1.01434 -1.15947 -1.3046 -1.…
1.1704 1.11279 0.970358 0.676747 0.383136 0.0895256 -0.086975 -0.0547166 -0.0224582 0.00980021 0.0352587 0.0485957 0.0619326 0.0752696 0.135451 0.279135 0.459086 0.703685 0.868952 0.8928 0.832028 0.62041 0.458658 0.385798 0.312937 0.240076 0.111305 -0.117132 -0.345569 -0.574006 -0.820576 -1.09947 -1.3421 -1.52008 -1.60267 -1.51522 -1.39151 -1.20315 -0.995146 -0.752124 -0.569545 -0.494714 -0.41232…
14.0275 14.0678 14.1082 14.1485 14.1889 14.2532 14.3603 14.4674 14.5745 14.6816 14.7886 14.8957 15.0028 15.0661 15.0512 15.0364 15.0215 15.0067 14.9919 14.977 14.9622 14.9419 14.912 14.8821 14.8522 14.7574 14.5467 14.336 14.1253 13.9705 13.9153 13.9811 14.2624 14.5164 14.722 14.855 14.8588 14.854 14.8341 14.8142 14.7943 14.7699 14.7374 14.7048 14.6723 14.6745 14.7387 14.8029 14.8671 14.9313 14.99…
.637 161.731 161.825 162.16 162.927 163.693 164.46 165.276 166.181 167.087 167.992 168.752 169.254 169.755 170.257 170.567 170.536 170.506 170.475 170.299 169.864 169.43 168.995 168.667 168.527 168.387 168.246 168.251 168.515 168.778 169.042 169.343 169.711 170.08 170.448 171.058 172.099 173.141 174.182 175.274 176.458 177.642 178.827 180.011 181.195 182.379 183.563 184.781 186.058 187.335 188.61…
.541 399.464 411.222 423.609 436.494 449.771 463.43 477.269 490.823 503.943 516.315 527.504 537.53 546.188 553.258 558.818 562.65 564.374 563.724 560.449 554.399 545.656 534.517 521.158 506.114 490.503 475.198 460.665 447.273 435.495 425.53 417.38 411.195 407.059 404.898 404.316 404.985 406.925 410.088 414.047 418.69 424.238 430.76 438.563 447.894 459.089 472.334 487.48 504.144 521.829 539.95 557…
2 198.996 196.866 194.586 192.039 189.556 187.186 184.816 182.446 180.09 177.762 175.438 173.122 170.876 168.826 166.978 165.332 163.965 163.009 162.448 162.275 162.449 162.855 163.431 164.225 165.284 166.501 168.153 170.193 172.49 175.017 177.548 180.087 182.913 186.251 189.589 192.927 196.465 200.358 204.242 208.11 211.851 215.223 218.2 220.789 222.921 224.552 225.779 226.602 226.98 226.878 226…
.73 6305.29 6015.95 5790.61 5623.52 5504.77 5422.99 5367.59 5329.26 5300.09 5274.51 5249.63 5224.43 5200.01 5179.05 5165.07 5161.03 5168.78 5188.88 5220.8 5263.34 5315.28 5375.21 5441.14 5510.64 5581.45 5651.95 5721.75 5792.57 5868.62 5955.6 6060.72 6192.74 6361.59 6577.08 6847.69 7178.59 7568.8 8008.87 8479.73 8953.66 9398.98 9785.02 10086.1 10283.5 10366.7 10334.1 10195.5 9971.94 9690.92 9380.2…
621 73.2172 72.4723 71.7274 71.1066 70.707 70.3074 69.9079 69.5083 69.1087 68.7091 68.3095 67.8903 67.4361 66.9818 66.5276 66.0831 65.6562 65.2134 64.7786 64.454 64.2831 64.2875 64.4466 64.797 65.3303 65.9522 66.5013 67.0338 67.4641 67.6753 67.6536 67.4293 67.0381 66.5256 65.9122 65.2516 64.5072 63.7674 63.0356 62.3462 61.8047 61.4242 61.1003 60.8323 60.664 60.6166 60.7846 60.93 61.035 61.0675 60…
2744.47 2888.25 3039.46 3194.07 3347.75 3496.27 3635.36 3760.58 3867.83 3953.82 4015.47 4050.33 4056.6 4033.52 3981.18 3900.86 3794.81 3666.35 3519.78 3360.37 3194.31 3028.46 2869.79 2725.12 2600.6 2501.23 2430.27 2389.43 2378.38 2395.37 2437.35 2500.07 2578.91 2669.15 2765.72 2863.86 2958.39 3043.93 3115.33 3167.87 3197.44 3200.39 3174.16 3117.88 3031.7 2916.92 2776.45 2614.48 2436.08 2246.7 205…
.93977 1.76185 1.51929 1.26086 0.974151 0.759971 0.675088 0.66047 0.771108 0.954278 1.26674 1.58374 1.90883 2.16137 2.28463 2.34951 2.31035 2.2712 2.23204 2.18608 2.12801 2.06993 2.01185 1.9787 1.99 1.96504 1.87542 1.76088 1.60188 1.51542 1.55826 1.59699 1.62839 1.58726 1.41684 1.24642 1.07599 0.9781 1.0095 1.03335 1.04373 0.981581 0.790133 0.600952 0.415811 0.303203 0.31989 0.397211 0.582614 0.7…
.9464 12.0271 12.2372 12.4064 12.5029 12.5994 12.6959 12.7583 12.7596 12.761 12.7624 12.7592 12.748 12.7368 12.7255 12.7823 12.9603 13.0657 13.0419 13.0588 13.1485 13.2382 13.3279 13.4075 13.4694 13.5312 13.593 13.6548 13.7167 13.7785 13.8403 13.9777 14.2497 14.5218 14.7939 15.0659 15.338 15.61 15.8821 16.0239 15.9334 15.8429 15.7525 15.7028 15.7259 15.6764 15.4976 15.3098 15.1058 14.9018 14.6978…
6.53535 6.66439 6.77359 6.84743 6.92128 6.99513 7.07351 7.15997 7.24643 7.33289 7.44957 7.62013 7.86321 8.2356 8.56265 8.80889 9.05513 9.30137 9.53928 9.76233 9.91285 9.93407 9.92809 9.87362 9.81916 9.76469 9.6377 9.3814 9.19764 9.14318 9.19298 9.42864 9.66431 9.89997 10.0822 10.1691 10.256 10.3429 10.5024 10.7911 11.0799 11.3686 11.7632 12.3462 12.9293 13.5124 14.165 14.9415 15.8389 16.9518 18.1…
234 1.41503 1.46772 1.52041 1.52855 1.45726 1.38598 1.3147 1.24341 1.17213 1.10085 1.02956 0.967344 0.921289 0.875234 0.829179 0.783123 0.737068 0.691013 0.644957 0.638946 0.704317 0.769688 0.835059 0.90043 0.965801 1.03117 1.09654 1.18911 1.33017 1.47123 1.61228 1.75334 1.8944 2.03545 2.17651 2.26184 2.24785 2.23386 2.21986 2.20587 2.19188 2.17788 2.16389 2.14989 2.1359 2.12191 2.10791 2.09392 2…
18598 -0.089481 -0.0971021 -0.104723 -0.112344 -0.131322 -0.170545 -0.209767 -0.24899 -0.288213 -0.327435 -0.366658 -0.40588 -0.423947 -0.404303 -0.384659 -0.365015 -0.345371 -0.325727 -0.306083 -0.286439 -0.21485 -0.0506675 0.113515 0.277698 0.441881 0.606064 0.770247 0.93443 0.99888 0.885548 0.772217 0.658885 0.545554 0.432222 0.318891 0.205559 0.165681 0.256741 0.3478 0.43886 0.529919 0.620979…
13405 -1.17334 -1.21263 -1.22235 -1.17939 -1.13642 -1.09345 -1.05048 -1.00752 -0.96455 -0.921583 -0.878615 -0.835648 -0.79268 -0.749713 -0.706745 -0.663778 -0.620811 -0.577843 -0.57832 -0.656239 -0.734159 -0.812078 -0.889998 -0.967917 -1.04584 -1.12376 -1.15181 -1.09097 -1.03013 -0.969297 -0.908459 -0.847621 -0.786784 -0.725946 -0.730086 -0.850053 -0.97002 -1.08999 -1.1412 -1.06985 -0.9985 -0.927…
825 0.955943 1.01145 1.01059 0.937204 0.734522 0.572639 0.483484 0.39433 0.305176 0.2266 0.166879 0.107158 0.0474375 -0.0168166 -0.0891516 -0.161487 -0.233822 -0.184702 0.0809205 0.274011 0.337805 0.397066 0.448245 0.571958 0.824966 0.985798 0.982316 0.906301 0.70099 0.541013 0.461845 0.382677 0.303509 0.257609 0.271012 0.284415 0.297817 0.31122 0.324623 0.338025 0.351428 0.325542 0.229621 0.1337…
3 CLAUSSAN_20170913_Liver/3 0 0 0 0 0 0 0 0 0 0 0 0 0 0 0 0 0 0 0 0.0312313 0.533317 0.533317 0.533317 0.527408 0.426495 0.325583 0.22467 0.122773 0.00504163 -0.11269 -0.230421 -0.342243 -0.359062 -0.37588 -0.392699 -0.405809 -0.359295 -0.31278 -0.266266 -0.219751 -0.173237 -0.126723 -0.0802084 -0.0357869 -0.0250124 -0.0142379 -0.00346338 0.00731113 0.0180856 0.0288602 0.0396347 0.0497244 0.04880…
712 -0.0294733 0.0442402 0.117954 0.191667 0.265381 0.339094 0.402958 0.308484 0.21955 0.219682 0.219813 0.219944 0.222138 0.257484 0.292829 0.328175 0.363521 0.398866 0.434212 0.469558 0.500841 0.466809 0.432777 0.398745 0.359174 0.230536 0.111748 0.151299 0.199956 0.395014 0.590072 0.78513 0.966646 0.930446 0.884397 0.68001 0.481532 0.378057 0.274582 0.171108 0.0751428 0.0999111 0.130589 0.2562…
0306 -0.00930789 -0.0085852 -0.00786252 -0.00713984 -0.00789453 -0.0324 -0.0569054 -0.0814109 -0.106286 -0.137098 -0.167911 -0.198723 -0.230501 -0.277804 -0.331016 -0.479232 -0.630032 -0.822397 -1.00491 -1.02909 -1.04243 -0.881603 -0.726683 -0.666766 -0.620269 -0.789507 -0.948897 -0.949948 -0.941366 -0.777908 -0.614451 -0.450994 -0.306619 -0.469025 -0.631431 -0.793838 -0.947379 -0.958417 -0.96945…
21518 5.24783 5.28048 5.30131 5.13208 4.96291 4.79373 4.6195 4.36386 4.10823 3.8526 3.61667 3.69741 3.77815 3.8589 3.94432 4.10495 4.26558 4.42621 4.56715 4.39141 4.21566 4.03992 3.87977 3.97023 4.0607 4.15117 4.24163 4.3321 4.42257 4.51303 4.58897 4.43136 4.27375 4.11614 3.95976 3.82317 3.68659 3.55 3.41932 3.38351 3.3674 3.66798 3.96418 4.18906 4.40213 4.42519 4.44191 4.35565 4.26939 4.18313 4.…
775.747 787.312 798.553 809.793 821.034 832.292 843.832 855.415 867.718 880.42 893.447 906.885 920.853 935.226 950.001 965.187 980.879 996.981 1013.55 1030.12 1046.7 1063.28 1079.79 1096.1 1112.14 1127.5 1142.02 1155.59 1168.11 1179.69 1190.33 1200.04 1209.09 1217.45 1224.99 1231.88 1238.23 1243.92 1249.12 1253.92 1258.42 1262.52 1266.1 1269.27 1271.74 1273.54 1274.68 1274.86 1273.87 1271.67 1268…
303.575 294.108 286.129 279.757 274.583 270.399 267.156 264.855 263.483 262.816 262.824 263.536 264.942 267.369 270.729 274.904 280.303 287.127 295.161 304.39 314.859 326.999 340.062 353.734 367.79 381.858 395.222 407.343 417.68 425.634 430.754 432.857 431.614 427.299 420.16 410.274 398.66 385.684 371.802 357.595 343.406 329.544 316.369 304.128 293.114 283.597 275.534 268.523 262.718 258.026 254.…
3905 64.6872 64.984 65.2808 65.5775 65.8743 66.171 66.4678 66.7545 66.8788 67.0032 67.1276 67.2638 67.5899 67.9161 68.2423 68.5747 69.0065 69.4384 69.8702 70.2784 70.3066 70.3348 70.363 70.3951 70.4905 70.586 70.6815 70.7887 71.086 71.3833 71.6806 71.974 72.2054 72.4368 72.6682 72.8996 73.131 73.3624 73.5938 73.8384 74.2969 74.7553 75.2138 75.6722 76.1306 76.5891 77.0475 77.4855 77.5944 77.7034 7…
5866.32 5643.98 5466.13 5324.27 5210.64 5119.23 5045.95 4988.12 4945.46 4919.5 4912.96 4929.69 4974.15 5050.77 5164 5319.13 5521.61 5776.67 6088.27 6457.91 6881.51 7348.12 7840.66 8338.66 8823.36 9282.09 9710.81 10114.8 10505.9 10897.5 11296.3 11693.8 12061.7 12356.8 12533.9 12561.1 12428.8 12146.7 11733.8 11208.4 10588.5 9897.18 9167.08 8436.26 7740.1 7104.09 6541.31 6054.87 5640.91 5291.4 4997.…
64.8987 66.1458 67.3928 68.6399 69.8507 70.4778 71.1049 71.732 72.3078 72.0604 71.8129 71.5654 71.3083 70.8968 70.4854 70.0739 69.6742 69.4646 69.255 69.0453 68.8347 68.6088 68.3828 68.1569 67.931 67.705 67.4791 67.2532 67.0575 67.3488 67.64 67.9312 68.2422 68.8698 69.4974 70.125 70.7836 71.9399 73.0962 74.2525 75.4363 77.0635 78.6908 80.318 81.9957 84.4848 86.974 89.4632 91.9972 95.2516 98.4927 …
3 439.69 420.844 402.431 384.943 368.931 354.368 341.82 331.242 322.665 315.801 310.661 306.86 304.516 303.273 302.948 303.186 304.074 305.255 306.852 309.035 311.221 313.463 315.705 317.947 320.233 323.243 326.239 329.046 332.297 336.584 340.871 345.143 349.386 353.138 356.172 357.765 358.137 357.107 354.625 351.123 346.414 340.628 334.472 328.499 322.547 316.975 312.089 308.12 305.348 303.55 30…
2.29207 2.25856 2.23491 2.36959 2.50427 2.63895 2.76378 2.73028 2.69268 2.58927 2.49177 2.48927 2.5061 2.83368 3.16125 3.48882 3.79509 3.75896 3.71691 3.57987 3.45008 3.43708 3.41816 3.30424 3.19339 3.13189 3.08025 3.18694 3.28773 3.29351 3.29929 3.30507 3.32083 3.4969 3.67297 3.84904 4.02511 4.20118 4.37725 4.55332 4.72333 4.79586 4.86839 4.94093 5.01641 5.1394 5.25648 5.27855 5.29656 5.24926 5.…
12.8801 12.7914 12.7126 12.6339 12.5551 12.4845 12.5448 12.6149 12.8434 13.0632 13.1424 13.2079 13.0516 12.8912 12.6635 12.4496 12.4573 12.4795 12.7332 12.9811 13.1339 13.2739 13.2092 13.1444 13.0796 13.0145 12.9434 12.8723 12.8012 12.7347 12.7414 12.7481 12.7548 12.7558 12.6658 12.5659 12.3078 12.0431 11.6742 11.3151 11.1144 10.9312 11.029 11.1328 11.3315 11.5216 11.5732 11.6149 11.4983 11.3843 …
615 6.56296 6.76531 7.1595 7.5893 8.12333 8.8058 9.50034 10.3888 11.2799 12.2067 13.0229 13.5776 13.9273 14.0236 13.9181 13.6146 13.2069 12.6508 12.0977 11.5942 11.0906 10.587 10.0945 9.78014 9.46577 9.1514 8.83713 8.52434 8.21155 7.89876 7.59779 7.48683 7.37586 7.2649 7.14975 6.9673 6.78486 6.60242 6.42514 6.331 6.24867 6.35635 6.46129 6.52219 6.5831 6.644 6.69382 6.56551 6.4372 6.30889 6.1924 6…
3901 2.4488 2.45499 2.40328 2.35158 2.29987 2.2478 2.18979 2.13178 2.07376 2.02018 2.03786 2.05553 2.0732 2.09088 2.10855 2.12622 2.14389 2.16065 2.16269 2.16472 2.16676 2.1688 2.17083 2.17287 2.17491 2.18064 2.24575 2.31085 2.37596 2.42198 2.16123 1.90047 1.63971 1.38976 1.31349 1.24706 1.33897 1.42867 1.48274 1.5309 1.48405 1.44238 1.48384 1.52529 1.56675 1.60783 1.64298 1.67813 1.71328 1.74887…
156818 -0.238283 -0.319749 -0.401215 -0.471478 -0.36163 -0.261632 -0.319972 -0.376096 -0.396594 -0.411182 -0.330767 -0.249198 -0.149074 -0.0489501 0.0511741 0.151668 0.258099 0.36453 0.470961 0.568036 0.514689 0.461342 0.407995 0.354648 0.301301 0.247954 0.194607 0.146892 0.189727 0.232563 0.275398 0.31454 0.294305 0.279979 0.360657 0.450075 0.680019 0.904054 1.03309 1.14414 0.966231 0.778471 0.4…
159059 0.331123 0.507249 0.74869 0.978312 1.01793 1.04363 0.845684 0.659554 0.66343 0.667306 0.671182 0.66324 0.465291 0.257997 -0.0995333 -0.445244 -0.600949 -0.74385 -0.680911 -0.606153 -0.341389 -0.0806881 0.114699 0.298266 0.291828 0.270493 0.00967041 -0.245242 -0.405152 -0.553935 -0.523845 -0.481936 -0.250021 -0.0177372 0.220485 0.446888 0.483284 0.513526 0.444805 0.376085 0.307364 0.237905 …
858 0.00859741 -0.0663605 -0.129441 -0.00257416 0.117334 0.124367 0.131459 0.138492 0.142137 0.0903045 0.0385304 -0.0133017 -0.0532568 0.0967362 0.246787 0.39678 0.540522 0.582769 0.625075 0.667323 0.70926 0.7452 0.781199 0.81714 0.851538 0.860149 0.862907 0.770605 0.675037 0.525971 0.388783 0.441542 0.495183 0.561998 0.628814 0.695629 0.766137 0.896023 1.02 1.04897 1.07007 0.964488 0.853002 0.64…
4 CLAUSSAN_20170913_Liver/4 0 0 0 0 0 0 0 -0.00419925 -0.0430014 -0.0430014 -0.0430014 -0.0430014 -0.0430014 -0.0430014 -0.0430014 -0.0430014 -0.0430014 -0.0430014 -0.0430014 -0.0430014 -0.0430014 -0.0430014 -0.0430014 -0.0391007 0.000843347 0.0407874 0.0807315 0.114106 0.0867759 0.0693001 0.142881 0.215847 0.283121 0.333971 0.23306 0.132148 0.031237 -0.0532504 0.0140238 0.0810671 0.145976 0.2010…
0.134078 -0.175993 -0.210928 -0.181364 -0.161655 -0.233002 -0.305017 -0.383197 -0.438383 -0.281103 -0.123824 0.0334562 0.167743 0.0895625 0.00768706 -0.108335 -0.214502 -0.229613 -0.238975 -0.19522 -0.141611 0.00305473 0.158229 0.410508 0.639793 0.656611 0.655158 0.48487 0.314582 0.144294 -0.0089537 -0.00474906 0.0158795 0.18827 0.36066 0.53305 0.689017 0.693221 0.688547 0.601826 0.515105 0.42838…
277699 -0.249712 -0.221725 -0.197638 -0.209595 -0.221552 -0.233509 -0.245466 -0.257423 -0.26938 -0.281337 -0.279334 -0.148333 -0.017332 0.113669 0.224961 0.154139 0.0833171 0.0124952 -0.0381817 0.0972865 0.232755 0.368223 0.496301 0.556085 0.596161 0.454123 0.312085 0.170047 0.047718 0.107503 0.187817 0.457834 0.727851 0.997868 1.2454 1.28522 1.32503 1.36484 1.38413 1.21371 1.02358 0.651335 0.271…
5.56033 5.497 5.42997 5.3288 5.22762 5.12645 5.02527 4.9241 4.82293 4.72175 4.61319 4.43633 4.25947 4.08261 3.90699 3.74274 3.5785 3.41426 3.26884 3.29735 3.34557 3.5759 3.79515 3.91196 4.02877 4.14558 4.24474 4.18075 4.11676 4.05277 3.99001 3.93864 3.88726 3.83589 3.78851 3.77813 3.78746 3.97891 4.15926 4.23718 4.3151 4.39301 4.46806 4.51654 4.56503 4.61351 4.662 4.71048 4.75897 4.80745 4.85073 …
48 92.1045 88.5895 85.4933 82.8188 80.7412 79.333 78.5672 78.4709 78.9907 79.9174 81.2782 83.0811 85.6707 88.8919 92.3801 96.2819 100.678 105.498 110.864 116.277 122.123 128.005 134.229 140.421 146.278 151.746 156.929 161.43 165.176 168.209 170.179 171.224 171.479 170.785 169.116 166.795 164.112 161.85 160.212 159.521 159.799 160.726 162.04 163.303 164.01 163.754 162.315 159.352 154.515 148.256 1…
377.829 361.264 345.659 331.216 318.288 307.201 297.83 289.895 283.708 279.255 276.559 275.662 276.235 278.224 281.982 287.705 295.444 305.187 316.925 330.469 346.031 363.611 383.217 404.902 428.583 454.003 480.565 507.567 534.255 559.536 582.678 602.498 618.346 629.482 635.053 634.615 628.125 615.621 597.426 574.503 547.796 518.569 488.525 458.876 430.198 402.745 376.493 351.352 327.415 304.639 …
.0397 65.1285 63.3995 61.7214 60.5137 59.3061 58.0984 56.9409 56.2462 55.5515 54.8568 54.2016 53.9105 53.6195 53.3284 53.0371 52.7426 52.4481 52.1537 51.8592 51.5648 51.2703 50.9759 50.7159 50.7746 50.8334 50.8921 50.9903 51.4526 51.915 52.3774 52.7909 52.7529 52.715 52.677 52.5996 52.158 51.7164 51.2747 50.8594 50.6869 50.5144 50.3418 50.2087 50.4399 50.671 50.9021 51.1233 51.2523 51.3813 51.510…
3449.97 3737.59 4083.43 4491.16 4955.38 5458.92 5975.74 6478.67 6946.13 7364.55 7723.4 8010.9 8218.3 8350.57 8428.48 8478.18 8516.48 8544.48 8548.21 8507.14 8402.83 8223.49 7963.39 7623.74 7215.95 6759.48 6275.1 5782.37 5301.9 4855 4458.04 4119.21 3839.65 3616.19 3443.29 3314.91 3225.73 3172.32 3153.32 3169.43 3223.48 3319.6 3462.85 3657.59 3905.55 4203.35 4538.12 4886.15 5216.19 5496.22 5701.23 …
2149 46.4271 49.056 52.2363 56.0852 60.5427 65.3816 70.3798 75.3067 79.4813 82.6871 84.6743 85.403 84.4543 82.042 78.354 73.771 68.7706 63.7892 59.0479 54.9605 51.3713 48.4512 46.1433 44.2736 43.0869 41.9478 41.2487 40.5891 40.2938 39.9894 39.6016 39.2139 38.8261 38.4408 38.0783 37.7158 37.3533 37.0101 36.8452 36.6803 36.5154 36.3505 36.1856 36.0207 35.8558 35.6678 35.2663 34.8649 34.4635 34.0621…
8.506 141.154 144.374 147.596 150.829 154.014 156.764 159.517 162.292 165.074 167.956 171.239 174.903 178.973 183.469 188.369 193.673 199.404 205.759 212.459 218.976 225.527 232.389 239.251 246.113 252.922 259.238 265.571 272.032 278.077 283.57 288.35 292.068 294.814 296.319 296.618 295.751 293.671 290.41 286.499 282.185 277.931 274.323 271.636 269.728 269.041 269.638 271.175 273.638 276.997 280.…
3.25371 3.14347 3.05294 3.14452 3.24226 3.39691 3.53186 3.48468 3.44983 3.5288 3.60777 3.68674 3.75108 3.68026 3.60943 3.53861 3.46779 3.39697 3.32615 3.25532 3.19744 3.25906 3.32068 3.38231 3.43716 3.42941 3.43151 3.52467 3.61126 3.63714 3.64332 3.46738 3.30438 3.26088 3.21739 3.1739 3.13739 3.16538 3.21307 3.44288 3.67269 3.9025 4.1126 4.14059 4.15386 4.03114 3.90841 3.78569 3.66851 3.60255 3.5…
495 12.2152 12.2729 12.2566 12.2502 12.3348 12.4348 12.6771 12.8997 12.9402 12.9476 12.6496 12.3516 12.0536 11.7729 11.6523 11.5513 11.6325 11.7224 11.8919 12.0614 12.2309 12.394 12.4983 12.6027 12.707 12.8162 12.971 13.116 13.1698 13.1993 13.003 12.7968 12.4996 12.2159 12.0575 11.9187 11.9621 12.0208 12.2219 12.4229 12.6239 12.8057 12.8091 12.7928 12.5944 12.3943 12.1786 11.9827 11.9688 11.9756 …
7.59179 7.49404 7.30522 7.11641 6.92759 6.74863 6.66073 6.5874 6.64876 6.71998 6.88225 7.05007 7.2691 7.46843 7.48564 7.47329 7.18777 6.8924 6.50596 6.14355 6.00309 5.86263 5.72217 5.6057 5.71095 5.81619 5.92144 6.04517 6.33962 6.63408 6.92853 7.22504 7.54052 7.83629 7.94995 8.04185 7.93266 7.82347 7.71428 7.61238 7.57782 7.54326 7.50871 7.49386 7.66112 7.82839 7.99566 8.15225 8.21019 8.26814 8.3…
53 0.724552 0.883368 1.04787 1.21238 1.37689 1.51594 1.41976 1.32357 1.22739 1.13121 1.03503 0.93885 0.842669 0.765067 0.859146 0.953225 1.0473 1.14138 1.23546 1.32954 1.42362 1.50538 1.47332 1.44126 1.4092 1.37714 1.34508 1.31302 1.28096 1.24353 1.15655 1.06957 0.982583 0.8956 0.808616 0.721633 0.634649 0.555056 0.543756 0.532456 0.521156 0.509856 0.498557 0.487257 0.475957 0.456753 0.364513 0.2…
317 -0.929459 -1.07518 -1.06913 -1.04707 -0.877049 -0.716878 -0.647765 -0.597744 -0.724146 -0.850548 -0.97695 -1.08426 -1.01515 -0.946031 -0.876918 -0.800413 -0.655616 -0.510818 -0.366021 -0.221224 -0.0764264 0.0683709 0.213168 0.3438 0.343537 0.343274 0.343011 0.342749 0.342486 0.342223 0.34196 0.33636 0.281437 0.226514 0.17159 0.136376 0.283276 0.430175 0.577075 0.701122 0.614007 0.526892 0.439…
29 0.9792 1.17511 1.34392 1.26232 1.18073 1.09913 1.01753 0.935938 0.854342 0.772746 0.684888 0.539171 0.393454 0.247737 0.10202 -0.0436976 -0.189415 -0.335132 -0.461961 -0.414265 -0.366568 -0.318872 -0.271176 -0.223479 -0.175783 -0.128086 -0.0656342 0.133166 0.331967 0.530768 0.727515 0.905293 1.08307 1.26085 1.42898 1.50794 1.55407 1.29666 1.05219 0.927237 0.812134 0.788089 0.757166 0.662693 0.…
44412 1.44675 1.44938 1.452 1.45463 1.45726 1.45989 1.45184 1.34515 1.23846 1.13176 1.02507 0.918377 0.811684 0.704992 0.616404 0.695109 0.773815 0.852521 0.924451 0.93378 0.952964 1.0632 1.16297 1.166 1.14931 0.950509 0.751708 0.552908 0.373816 0.376838 0.376986 0.350575 0.314311 0.186989 0.0676738 0.0223426 -0.0229887 -0.06832 -0.113651 -0.158983 -0.184605 -0.0281136 0.122835 0.222564 0.312438 …
5 CLAUSSAN_20170913_Liver/5 0 0 0 0 0 0 0 0 0 0 0 0 0 0 0 0 0 0 0 0 0 0 0 0 0 0 0 0 0 0 0 0 0 0 0 0 0 0 0 0 0 0 0 0.275587 0.383424 0.322696 0.238204 0.161303 0.0873733 0.0134432 -0.0604869 -0.0585063 -0.026822 0.00486233 0.0365467 0.0636764 0.0890238 0.114371 0.139719 0.148556 0.150932 0.0804341 -0.0185795 -0.122148 -0.227498 -0.259974 -0.263935 -0.242086 -0.210137 -0.251063 -0.320505 -0.412719 …
84 -0.160084 -0.24649 -0.332896 -0.419302 -0.505708 -0.592113 -0.678519 -0.685978 -0.662545 -0.639112 -0.615678 -0.592245 -0.568812 -0.545379 -0.521946 -0.496615 -0.470541 -0.444467 -0.418394 -0.39232 -0.366247 -0.340173 -0.3141 -0.330536 -0.363606 -0.396677 -0.429748 -0.462818 -0.495889 -0.528959 -0.56203 -0.554441 -0.530941 -0.507442 -0.483943 -0.460444 -0.436944 -0.413445 -0.389946 -0.289018 -…
602495 -0.0831547 -0.10606 -0.128965 -0.0789958 -0.000511086 0.0779737 0.156458 0.204531 0.240704 0.276877 0.31305 0.414506 0.541508 0.668509 0.795511 0.843565 0.860727 0.756432 0.604612 0.382953 0.133967 -0.115019 -0.364005 -0.431944 -0.42904 -0.304678 -0.132791 -0.0337776 0.0367201 -0.0142394 -0.112725 -0.224874 -0.34237 -0.459866 -0.577363 -0.697895 -0.819616 -0.819879 -0.772617 -0.675728 -0.5…
6109 6.44578 6.43046 6.41515 6.39983 6.38452 6.35099 6.31033 6.26966 6.229 6.18834 6.14768 6.10702 6.06636 6.02266 5.97777 5.93289 5.888 5.84311 5.79823 5.75334 5.70846 5.68634 5.67314 5.65994 5.64674 5.70185 5.78371 5.7441 5.65697 5.48909 5.28961 5.09013 4.89065 4.61526 4.31016 4.12653 3.99042 4.02283 4.12118 4.21954 4.31789 4.42383 4.53275 4.64166 4.75058 4.70653 4.60263 4.49874 4.39484 4.29094…
18 135.52 141.398 147.708 154.039 160.187 165.934 171.062 175.255 178.283 180.267 181.296 181.657 181.571 181.2 180.471 179.13 177.109 174.15 170.219 165.673 160.698 155.57 150.572 145.871 141.556 137.848 134.624 131.781 129.189 126.72 124.423 122.451 120.875 119.737 119.018 118.608 118.565 119.049 119.987 121.33 123.272 125.76 128.872 132.563 136.893 142.153 148.188 154.997 162.52 170.619 179.35…
447 736.412 734.624 731.049 725.687 718.749 710.55 701.34 691.42 681.327 671.908 663.239 655.285 647.828 640.474 632.823 624.608 615.538 605.479 594.651 583.645 572.644 561.965 551.897 542.633 534.289 527.196 521.361 516.979 514.295 513.538 514.993 518.966 525.322 534.146 544.947 557.304 570.952 585.337 600.167 615.343 630.608 645.892 661.184 676.757 692.441 708.221 723.749 738.694 752.388 764.20…
77.803 1012.6 1034 1041.34 1037.44 1028.32 1020.89 1020.94 1031.56 1051.23 1072.92 1085.89 1079.87 1050.36 1000.17 936.024 863.205 784.348 701.711 618.853 540.041 468.978 407.656 356.63 314.833 280.524 252.356 229.205 210.002 193.841 180.121 168.177 157.937 149.262 141.878 135.482 129.824 124.854 120.565 116.83 113.529 110.646 108.174 105.906 103.966 102.577 101.359 100.353 99.4309 98.5086 97.586…
361.92 3440.62 3536.54 3652.95 3794.4 3966.13 4174.4 4426.62 4730.58 5093.72 5521.32 6013.74 6564.53 7158.76 7773.03 8377.6 8939.36 9427.62 9821.21 10112.6 10307.4 10418.9 10461.2 10442.8 10364.4 10220 10001.8 9705.13 9333.15 8897.8 8418.34 7918.34 7420.88 6945.84 6508.63 6118.84 5780.29 5492.39 5251.45 5052.42 4890.32 4760.08 4657.26 4578.44 4520.56 4481.06 4457.59 4447.68 4449.17 4460.22 4479.7…
60.9889 59.7339 58.8512 58.2405 57.9831 58.0341 58.4526 59.3191 60.6079 62.4115 64.6635 67.2542 70.4187 74.1285 78.4632 83.2791 88.3547 93.5571 98.4954 102.624 105.801 107.983 109.199 109.591 109.472 108.814 107.699 106.002 103.635 100.436 96.3037 91.5285 86.3143 81.0437 75.9414 71.2878 67.079 63.3638 60.0886 57.3435 55.0527 53.134 51.4621 50.0688 48.7623 47.7564 46.8681 46.3377 45.9474 45.5571 4…
2 383.318 383.991 384.809 386.063 387.709 389.62 391.84 394.444 397.501 400.93 404.744 408.821 412.956 416.964 420.922 424.442 427.5 430.147 432.385 434.218 435.645 436.394 436.63 436.46 435.885 434.962 433.655 432.089 430.466 428.466 426.319 424.171 422.024 420.083 418.223 416.364 414.504 412.856 411.292 410.165 409.501 408.908 408.59 408.824 409.229 409.846 410.547 411.247 411.948 412.442 412.8…
.94934 3.86682 3.71144 3.52754 3.42372 3.35124 3.27877 3.20629 3.20213 3.2247 3.24728 3.26985 3.30002 3.33316 3.36629 3.39943 3.43257 3.4657 3.49884 3.53198 3.55221 3.56739 3.58257 3.59775 3.46719 3.27959 3.09199 2.9044 2.88987 2.94308 2.99628 3.04948 3.10269 3.15589 3.20909 3.2623 3.17772 3.03924 2.90075 2.76226 2.62377 2.48529 2.3468 2.20831 2.24594 2.35248 2.45902 2.56556 2.67209 2.77863 2.885…
.4251 11.507 11.5478 11.5726 11.476 11.3318 11.1178 10.8765 10.708 10.5681 10.501 10.4625 10.4239 10.3854 10.2842 10.1585 10.0329 9.90717 9.78149 9.65581 9.53013 9.40445 9.41389 9.4762 9.53851 9.60083 9.66314 9.72545 9.78776 9.85008 9.95727 10.082 10.2068 10.3315 10.4563 10.5811 10.7058 10.8306 10.8278 10.7751 10.7224 10.6698 10.6171 10.5644 10.5117 10.4591 10.4419 10.4386 10.4353 10.432 10.4287 …
.27499 7.32489 7.3748 7.42014 7.46371 7.50728 7.55084 7.47917 7.3624 7.17275 6.95459 6.69544 6.42025 6.29081 6.21839 6.21126 6.22968 6.2481 6.26651 6.29404 6.32513 6.35622 6.38731 6.42979 6.47672 6.52365 6.57059 6.56742 6.54464 6.59474 6.67336 6.79752 6.93951 6.93575 6.87495 6.8506 6.8405 6.90327 6.99456 6.96141 6.87955 6.65195 6.36732 6.12824 5.90698 5.75859 5.63872 5.62056 5.64222 5.66387 5.685…
8 2.75387 2.67855 2.60324 2.52792 2.4526 2.37729 2.30197 2.24487 2.1949 2.14493 2.09497 2.045 1.99503 1.94506 1.89509 1.84749 1.80083 1.75416 1.70749 1.66082 1.61415 1.56748 1.52082 1.49237 1.47104 1.44972 1.4284 1.40708 1.38576 1.36444 1.34312 1.38632 1.45477 1.52323 1.59168 1.733 1.90284 1.95123 1.95209 1.92562 1.88845 1.92416 1.98839 2.00403 2.00067 1.9973 1.99394 1.96115 1.91686 1.87257 1.828…
-0.134068 -0.0137334 0.0550292 0.103612 0.152195 0.200777 0.24936 0.297942 0.346525 0.395108 0.437618 0.477751 0.517885 0.558018 0.663435 0.794397 0.925359 1.05632 1.06393 1.02327 0.861147 0.651503 0.528396 0.439152 0.519948 0.66728 0.784248 0.889334 0.872963 0.809067 0.710251 0.597772 0.558166 0.547077 0.594913 0.665807 0.736701 0.807594 0.83446 0.844097 0.732277 0.572931 0.46976 0.388568 0.3802…
345975 -0.223463 -0.10095 0.0215629 0.0772742 0.106846 0.0149612 -0.12445 -0.318896 -0.534878 -0.750859 -0.966841 -1.11298 -1.2318 -1.22916 -1.17899 -1.09998 -1.00968 -0.91938 -0.829079 -0.731188 -0.630326 -0.529464 -0.428602 -0.36451 -0.314805 -0.2651 -0.215395 -0.165691 -0.115986 -0.0662809 -0.0165761 0.0225012 0.05742 0.0923388 0.127258 0.0893021 0.022831 -0.0436401 -0.110111 -0.0433591 0.0755…
1.11624 1.1008 1.08535 1.06991 1.05446 1.03901 1.02357 0.929554 0.804797 0.680039 0.555282 0.430525 0.305768 0.181011 0.0562541 -0.025993 -0.091606 -0.157219 -0.222832 -0.288445 -0.354058 -0.419671 -0.485284 -0.471997 -0.427837 -0.383677 -0.339517 -0.299912 -0.262089 -0.224265 -0.186442 -0.230603 -0.306843 -0.455958 -0.633588 -0.803627 -0.970696 -1.06489 -1.13057 -1.0987 -1.02867 -0.837175 -0.598…
6 CLAUSSAN_20170913_Liver/6 0 0 0 0 0 0 0 0 0 0 0 0 0 0 0 0 0 0 0 0 0 0 0 0 0 0 0 0 0 0 0 0 0 0 0 0 0 0 0 0 0 0 0 0 0 0 0 0 0 0 0 0 0 0 0 0 0 0 0 0 0 -0.133585 -0.144296 -0.0966436 -0.0451707 -0.0473064 -0.0537405 -0.0601746 -0.0666087 -0.0670863 -0.0670863 -0.0670863 -0.0670863 -0.0670863 -0.0670863 -0.0670863 -0.0670863 -0.0392893 -0.0092634 0.0207625 0.0507884 0.0808142 0.11084 0.140866 0.1708…
0683026 -0.100674 -0.133046 -0.159461 -0.185399 -0.211336 -0.237274 -0.261226 -0.285018 -0.213507 -0.134354 -0.10881 -0.0875636 -0.0663177 -0.0450717 -0.0114163 0.0232341 0.0578845 0.0925349 0.121229 0.149445 0.177661 0.205878 0.20034 0.192097 0.0885487 -0.0226409 -0.0802218 -0.133504 -0.186787 -0.240069 -0.30179 -0.364188 -0.426585 -0.488983 -0.604989 -0.725294 -0.750294 -0.767653 -0.624186 -0.4…
3 -0.625098 -0.522353 -0.419608 -0.316864 -0.214119 -0.161508 -0.112917 -0.0643261 -0.0157352 0.0328558 0.0814468 0.130038 0.178629 0.0842634 -0.0215644 -0.127392 -0.23322 -0.339048 -0.444876 -0.550703 -0.656531 -0.578576 -0.485884 -0.393193 -0.300501 -0.20781 -0.115118 -0.0224268 0.0702647 0.172884 0.276299 0.379714 0.483129 0.427703 0.359542 0.29138 0.223219 0.206184 0.193249 0.180314 0.167379 …
44 5.27566 5.19604 5.10368 4.95176 4.79507 4.73367 4.67992 4.64664 4.61501 4.42453 4.22132 4.034 3.84794 3.82073 3.80625 3.8295 3.85577 4.04089 4.23874 4.41077 4.58074 4.65541 4.72243 4.69266 4.65512 4.61759 4.58006 4.53657 4.4926 4.44864 4.40467 4.38453 4.3663 4.34807 4.32984 4.31161 4.29338 4.27515 4.25692 4.23677 4.21646 4.19615 4.17584 4.15554 4.13523 4.11492 4.09461 4.02665 3.95487 3.88309 3…
74.233 175.313 176.055 176.429 176.585 176.854 177.038 176.907 176.561 175.816 174.723 173.369 171.552 169.207 166.504 163.499 160.28 157.054 154.019 151.413 149.284 147.747 146.954 146.947 147.697 149.251 151.436 153.972 156.85 159.944 163.149 166.621 170.21 173.717 177.313 181.169 185.237 189.442 193.974 198.781 203.926 209.299 214.689 219.871 224.719 229.1 232.875 235.833 237.903 239.177 239.4…
40.472 825.709 811.643 797.886 784.531 771.473 758.626 746.172 734.384 723.08 712.699 703.55 695.891 689.965 686.074 684.957 686.465 690.008 695.859 703.79 713.525 724.631 737.235 751.364 767.005 784.147 802.799 823.056 844.576 866.99 890.104 913.475 936.481 958.729 979.267 996.781 1010.89 1020.95 1026.77 1028.06 1024.83 1017.23 1006.14 992.384 976.779 960.422 943.38 925.191 906.025 885.52 863.77…
23 555.489 552.703 545.497 535.079 522.078 505.876 484.921 457.291 422.356 381.992 340.029 300.677 266.308 237.324 213.634 194.569 179.084 166.201 155.476 146.688 139.25 132.74 127.25 122.798 119.121 115.826 113.129 111.241 109.858 108.717 107.911 107.519 107.603 108.184 109.246 110.725 112.552 114.759 117.312 120.327 123.694 127.276 131.064 134.813 138.463 141.892 144.987 147.681 149.9 151.504 1…
.71 8986.11 9021.08 9050.13 9065.7 9057.71 9015.57 8929.14 8788.98 8587.23 8320.05 7989.86 7606.67 7187.38 6753.62 6327.88 5929.6 5572.39 5263.34 5003.98 4792.34 4624.8 4496.53 4402.14 4336.73 4295.76 4274.81 4270.08 4278.93 4299.47 4330.46 4371.67 4422.85 4484.59 4558.36 4646.42 4751.5 4876.79 5026.41 5204.8 5416.28 5665.97 5959.37 6301.95 6698.85 7152.87 7662.04 8217.37 8802.82 9398.39 9986.27 …
3.542 113.249 112.952 112.735 112.334 111.548 110.287 108.626 106.364 103.482 99.9827 95.8298 91.1835 86.4658 81.7453 77.3384 73.5285 70.3085 67.5769 65.3972 63.5765 61.9958 60.7499 59.6566 58.764 58.1534 57.7547 57.2761 56.7898 56.8078 56.8662 56.9366 57.0079 57.3572 57.9193 58.6755 59.6366 60.883 62.3417 63.9506 65.8881 68.1504 70.8814 74.0848 77.7681 81.8246 86.3528 91.302 96.282 101.091 105.4…
.367 393.279 392.992 392.491 391.784 391.029 389.955 388.366 386.548 384.434 382.297 379.767 377.205 374.679 372.156 369.546 367.119 365.092 363.415 362.136 361.331 361.15 361.461 362.169 363.224 364.593 365.986 367.398 368.812 370.084 371.343 372.603 373.863 375.237 376.622 378.006 379.39 381.155 382.951 384.747 386.543 388.592 390.662 392.751 394.842 397.084 399.656 403.004 407.11 411.869 417.5…
284 4.45629 4.43739 4.41849 4.39959 4.47798 4.56417 4.65036 4.73655 4.6639 4.57852 4.49313 4.40775 4.38391 4.36501 4.34611 4.32721 4.30831 4.28941 4.27051 4.25161 4.13939 4.01969 3.89999 3.78029 3.81942 3.8713 3.92317 3.97505 3.87454 3.76181 3.64908 3.53634 3.51892 3.50913 3.49935 3.48956 3.6267 3.77563 3.92455 4.07347 4.00002 3.90874 3.81745 3.72617 3.69017 3.6586 3.62703 3.59546 3.72274 3.86275…
708 11.8523 11.7403 11.6288 11.6125 11.604 11.6947 11.7933 11.892 11.9906 11.994 11.9897 11.8901 11.7829 11.6339 11.4817 11.3294 11.1771 11.2043 11.2458 11.2874 11.3289 11.3705 11.412 11.4536 11.4952 11.5893 11.6877 11.7861 11.8845 11.9501 12.0131 12.1238 12.2382 12.3155 12.3897 12.3687 12.34 12.2726 12.2021 12.2904 12.3915 12.5283 12.668 12.7124 12.7491 12.7898 12.8308 12.9671 13.1111 13.2505 13…
3 6.24667 6.2655 6.28433 6.30317 6.33193 6.36148 6.39104 6.4206 6.49483 6.57264 6.80929 7.05868 7.27233 7.48312 7.5986 7.70644 7.7428 7.77343 7.80406 7.83468 7.85936 7.88355 7.90775 7.93194 7.97909 8.02809 8.07708 8.12607 8.17507 8.22406 8.27305 8.32205 8.42663 8.53568 8.64472 8.75377 8.86281 8.97186 9.0809 9.18995 9.26871 9.34505 9.42139 9.49773 9.56414 9.62975 9.69537 9.76098 9.84447 9.92938 9.…
0291 2.13602 2.16913 2.20224 2.2413 2.28084 2.32039 2.35993 2.33594 2.30685 2.37307 2.44692 2.56248 2.68137 2.64143 2.58875 2.46459 2.33471 2.30012 2.27318 2.1827 2.08713 1.99155 1.89598 1.89372 1.89895 1.90418 1.90941 1.91464 1.91986 1.92509 1.93032 1.90626 1.87985 1.85345 1.82704 1.80063 1.77423 1.74782 1.72141 1.71883 1.71816 1.71749 1.71682 1.71615 1.71548 1.71481 1.71414 1.7507 1.79024 1.829…
8 -0.654441 -0.587084 -0.51377 -0.439979 -0.366187 -0.292396 -0.165989 -0.035363 0.0952629 0.225889 0.165906 0.0906406 0.0153749 -0.0598909 -0.121258 -0.181511 -0.241764 -0.302017 -0.266965 -0.224272 -0.181579 -0.138886 -0.209863 -0.289954 -0.370046 -0.450137 -0.530228 -0.61032 -0.690411 -0.770503 -0.757275 -0.736565 -0.715856 -0.695146 -0.674436 -0.653726 -0.633016 -0.612306 -0.57472 -0.53578 -0…
-0.14764 -0.221767 -0.295893 -0.423628 -0.555662 -0.592391 -0.621478 -0.542852 -0.45559 -0.368327 -0.281064 -0.134236 0.0173676 0.0736673 0.122325 0.0856066 0.0420422 -0.00152208 -0.0450864 -0.0886507 -0.132215 -0.175779 -0.219344 -0.302866 -0.389593 -0.381015 -0.364796 -0.157968 0.064143 0.19095 0.310115 0.294266 0.267591 0.240916 0.214242 0.18161 0.148501 0.115393 0.0822836 0.0248523 -0.0345292…
0.591498 -0.492042 -0.390436 -0.384135 -0.385476 -0.385141 -0.384672 -0.384202 -0.383733 -0.389221 -0.395186 -0.401151 -0.407116 -0.413081 -0.419046 -0.42501 -0.430975 -0.43694 -0.442905 -0.44887 -0.454835 -0.375424 -0.289166 -0.202909 -0.116651 -0.030394 0.0558634 0.142121 0.228378 0.227273 0.219164 0.211054 0.202944 0.194835 0.186725 0.178615 0.170506 0.0887461 0.00108126 -0.0865836 -0.174248 -…
7 CLAUSSAN_20170913_Liver/7 0 0 0 0 0 0 0 0 0 0 0 0 0 0 0 0 0 0 0 0 0 0 -0.00221742 -0.021832 -0.021832 -0.021832 -0.021832 -0.021832 -0.021832 -0.021832 -0.0205425 -0.00784625 0.00485 0.0175462 0.0302425 0.0429387 0.055635 0.0683312 0.0700262 -0.0255924 -0.121211 -0.21683 -0.291816 -0.184294 -0.0767731 0.0307482 0.126664 0.119919 0.113174 0.106429 0.0996842 0.0929394 0.0861945 0.0794496 0.071247…
0175525 0.0692702 0.136785 0.200861 0.234519 0.257862 0.18995 0.114516 -0.0274571 -0.152236 -0.124926 -0.0976162 -0.070306 -0.0429959 -0.0156857 0.00974384 0.0185386 0.0273334 0.0361282 0.0586779 0.202899 0.357437 0.603228 0.832685 0.917658 0.985436 0.901125 0.800695 0.557681 0.324983 0.183539 0.0565622 0.0575541 0.058546 0.0595379 0.0611746 0.0685146 0.0758546 0.0831946 0.0918241 0.11186 0.13189…
54 0.148829 0.154589 0.160401 0.166161 0.182289 0.289619 0.379808 0.317854 0.250661 0.1366 0.0329075 0.0204164 0.0107719 0.0257893 0.0236657 -0.1306 -0.290186 -0.497353 -0.704467 -0.911634 -1.11338 -1.26764 -1.39778 -1.31505 -1.20625 -0.867353 -0.538772 -0.301445 -0.0774431 0.0286895 0.134822 0.240955 0.318073 0.13854 -0.0409925 -0.220525 -0.399413 -0.572598 -0.728589 -0.73249 -0.721589 -0.579748…
253 6.81548 6.66213 6.54158 6.42104 6.30049 6.17994 6.05939 5.93884 5.8183 5.70935 5.70307 5.69679 5.69051 5.68423 5.67794 5.67166 5.66538 5.6621 5.68538 5.70865 5.73193 5.75521 5.77848 5.80176 5.82504 5.84057 5.78767 5.73477 5.68187 5.62897 5.57607 5.52317 5.47027 5.42559 5.45362 5.48166 5.5097 5.53774 5.56577 5.59381 5.62185 5.65676 5.75252 5.84827 5.94402 6.01914 5.91175 5.80436 5.69697 5.5879…
90.723 89.9769 89.5041 89.4237 89.628 90.2196 91.0497 92.2723 93.7795 95.6982 98.0687 100.873 104.355 108.512 113.34 118.87 125.333 132.715 140.763 149.467 158.613 167.929 177.055 185.451 192.619 198.265 202.078 203.85 203.515 201.148 196.769 190.676 183.343 175.397 167.447 159.921 152.997 146.741 141.064 135.791 130.889 126.197 121.777 117.55 113.455 109.751 106.312 103.266 100.504 98.1474 96.18…
35.338 336.738 340.41 346.099 353.802 363.301 374.007 385.744 397.847 409.924 421.595 432.815 443.091 452.465 460.872 468.187 474.855 481.152 487.252 493.202 498.94 504.323 508.701 511.543 512.6 511.629 508.371 502.921 494.85 483.78 470.163 454.283 436.685 417.845 398.671 379.848 361.722 344.511 328.495 313.485 299.693 287.121 275.749 265.438 256.346 248.473 241.823 236.438 232.286 229.447 227.54…
1.9995 61.8867 61.7365 61.5877 61.4502 61.3325 61.4103 61.69 62.1614 62.8334 63.6857 64.7342 65.9389 67.4838 69.3825 71.6176 74.1722 77.0609 80.2133 83.3825 86.6656 89.5745 91.7879 93.2402 93.7893 93.4832 92.5448 91.0309 89.2493 87.2585 85.0319 82.8041 80.5649 78.3318 76.1534 73.9749 71.7964 69.6936 68.26 66.8264 65.3928 64.0352 63.3507 62.6662 61.9816 61.3315 60.9855 60.6395 60.2935 59.9628 59.7…
3184.32 3101.7 3044.62 3007.22 2984.48 2972.66 2967.97 2967.47 2969.15 2971.71 2974.49 2977.76 2982.7 2991.25 3005.85 3028.61 3061.36 3105.12 3160.69 3228.3 3308.3 3401.41 3508.03 3629.27 3766.83 3922.78 4100.06 4302.27 4534.82 4804.73 5121.36 5495.63 5940.38 6467.69 7084.38 7787.69 8561.06 9374.93 10194.4 10988.3 11735.3 12422.2 13038.5 13570 13998.4 14312.2 14515.6 14627.8 14672.5 14666.6 14612…
9573 42.9932 42.7346 42.476 42.2174 41.9589 41.7003 41.4417 41.1831 40.9671 41.1274 41.2879 41.4482 41.6469 42.1839 42.7107 43.1667 43.8251 44.6788 45.7369 47.0095 48.5051 50.3992 52.6847 55.2709 58.554 62.6891 67.4841 72.8317 79.1187 86.2226 93.6898 101.101 108.038 113.898 118.515 121.645 122.973 122.149 119.329 114.851 108.903 101.734 94.1814 86.5303 79.5838 73.5853 68.49 63.9199 60.0416 56.943…
555 180.949 182.629 184.352 186.464 188.584 190.763 192.741 194.506 195.851 196.664 197.043 196.745 195.802 194.491 192.785 190.826 188.856 186.803 184.998 183.808 183.037 182.783 182.948 183.633 184.738 186.371 188.421 190.972 193.925 197.222 200.744 204.642 208.582 212.899 217.197 221.327 225.458 229.588 233.667 237.29 240.915 244.563 248.227 252.068 256.341 261.268 266.876 273.195 280.177 287.…
19 2.44033 2.44046 2.44059 2.44072 2.44086 2.44099 2.44112 2.45017 2.53812 2.62607 2.71402 2.80196 2.88991 2.97786 3.06581 3.14215 3.11583 3.08951 3.06319 3.03688 3.01056 2.98424 2.95792 2.94134 3.01091 3.08047 3.15004 3.23916 3.50128 3.76341 4.02553 4.25843 4.23277 4.18992 3.99498 3.80391 3.64706 3.50052 3.44524 3.39184 3.35507 3.31831 3.28154 3.22629 3.00754 2.7888 2.57005 2.3685 2.31904 2.2936…
10.7424 10.7721 10.7105 10.6603 10.7109 10.7615 10.8121 10.8562 10.8433 10.8407 10.9294 11.0229 11.1586 11.2944 11.4301 11.5723 11.7716 11.9605 12.0582 12.1453 12.1393 12.1333 12.1273 12.1206 12.1082 12.0959 12.0835 12.074 12.0901 12.1062 12.1222 12.1447 12.2243 12.2935 12.2715 12.2572 12.3114 12.3759 12.5316 12.6802 12.7661 12.852 12.9379 13.0156 13.0206 13.0152 12.9186 12.8278 12.7883 12.7488 1…
1402 5.02657 5.13911 5.25166 5.36421 5.47676 5.5893 5.68525 5.63433 5.58341 5.5325 5.48158 5.43066 5.37974 5.32883 5.27447 5.1897 5.10492 5.02015 4.95536 5.06738 5.1794 5.29142 5.39919 5.46942 5.52933 5.49798 5.45181 5.27446 5.09711 4.91976 4.77271 4.89372 5.01473 5.13574 5.25675 5.37776 5.49878 5.61979 5.73189 5.76522 5.79855 5.83187 5.87101 5.96147 6.04161 6.0305 6.01746 5.9873 5.95715 5.927 5.…
-0.388113 -0.457382 -0.349729 -0.242075 -0.134422 -0.0267682 0.0808853 0.188539 0.296192 0.387512 0.334346 0.281181 0.228015 0.17485 0.121684 0.0685189 0.0153534 -0.0274422 0.0214913 0.0704247 0.119358 0.168292 0.217225 0.266158 0.315092 0.361446 0.384987 0.408528 0.432069 0.45561 0.479151 0.502692 0.526233 0.537476 0.43994 0.342404 0.244868 0.147331 0.0497951 -0.0477411 -0.145277 -0.231638 -0.21…
5 0.80716 0.747912 0.795126 0.84234 0.889554 0.919575 0.797506 0.675437 0.553368 0.43651 0.365755 0.295 0.224245 0.15349 0.0827349 0.0119798 -0.0587752 -0.124587 -0.146673 -0.168759 -0.190846 -0.212932 -0.235018 -0.257104 -0.27919 -0.297536 -0.282789 -0.268043 -0.253297 -0.238551 -0.223805 -0.209059 -0.194312 -0.182145 -0.192792 -0.203438 -0.214084 -0.224731 -0.235377 -0.246023 -0.25667 -0.257268…
0.211961 0.102192 0.0836765 0.0717162 0.11774 0.153448 0.0979017 0.0384871 -0.0551477 -0.131589 -0.0559404 0.0268004 0.172278 0.30744 0.351348 0.3815 0.289982 0.198463 0.106944 0.0312894 0.0959609 0.160632 0.225304 0.289975 0.354647 0.419318 0.48399 0.545652 0.580699 0.615746 0.650793 0.665208 0.497115 0.329022 0.160929 0.00589225 -0.0336512 -0.0731947 -0.112738 -0.131649 0.031947 0.195543 0.3591…
14059 0.131147 0.0187984 -0.0860279 -0.124315 -0.162602 -0.200889 -0.240251 -0.289118 -0.337985 -0.386853 -0.418956 -0.302772 -0.186589 -0.0704048 0.045779 0.161963 0.278147 0.394331 0.489123 0.394695 0.300266 0.205838 0.11141 0.0169816 -0.0774467 -0.171875 -0.251259 -0.197564 -0.14387 -0.0901753 -0.0364808 0.0172137 0.0709083 0.124603 0.191569 0.375929 0.560289 0.744649 0.908376 0.889596 0.87081…
8 CLAUSSAN_20170913_Liver/8 0 0 0 0 0 0 0 0 0 0 0 0 0 0 0 0 0 0 0 0 0 0 0 0 0 0 0 0 0 0 0 0 0 0 0.10973 0.157814 0.157814 0.157814 0.116325 0.0566549 -0.00301502 -0.0626849 -0.0667888 -0.0465437 -0.0262985 -0.00605336 -0.0213705 -0.052271 -0.0831715 -0.114072 -0.124043 -0.124842 -0.125641 -0.12644 -0.127239 -0.128038 -0.128838 -0.129637 -0.114877 -0.0933002 -0.0717232 -0.0501461 -0.0307917 -0.012…
0.0732725 -0.0251903 0.0399785 0.112635 0.149729 0.171239 0.188304 0.203421 0.254101 0.320364 0.386627 0.45289 0.448028 0.412 0.418202 0.442909 0.467616 0.492323 0.481838 0.455932 0.430026 0.404121 0.378215 0.352309 0.326403 0.300497 0.274592 0.248686 0.22278 0.196874 0.168746 0.139643 0.110541 0.0814385 0.0921584 0.120329 0.112936 0.0899607 0.0469813 -0.00476367 0.0146159 0.0651622 0.0734782 0.0…
0.435375 0.518687 0.533096 0.517313 0.50153 0.485746 0.469963 0.45418 0.438397 0.422614 0.358117 0.272275 0.186433 0.100591 0.0147489 -0.0710932 -0.156935 -0.242777 -0.251568 -0.226595 -0.201621 -0.176648 -0.151674 -0.126701 -0.101727 -0.0767538 -0.0369627 0.00932148 0.0556056 0.10189 0.143729 0.18362 0.223511 0.263402 0.294402 0.321506 0.277486 0.2023 0.12489 0.0465068 0.039248 0.0631559 0.06631…
76068 1.82088 1.88553 1.95213 2.01872 2.08532 2.10339 2.10019 2.13256 2.18051 2.24846 2.32518 2.33077 2.3052 2.26851 2.22696 2.1854 2.14385 2.09784 2.0499 2.00195 1.954 1.98185 2.04292 2.10399 2.16505 2.23057 2.29803 2.36549 2.43295 2.50931 2.58955 2.74093 2.92347 3.10601 3.28854 3.39996 3.48021 3.52304 3.54948 3.57592 3.60236 3.62435 3.6444 3.66444 3.68449 3.72231 3.76793 3.81355 3.85917 3.90479…
0778 72.2953 71.5958 71.0749 70.8978 71.0812 71.7064 72.8115 74.3524 76.4474 79.2521 82.9022 87.4033 92.7753 98.8679 105.395 111.801 117.776 123.108 127.7 131.512 134.656 137.287 139.443 140.986 141.422 140.074 136.646 131.335 124.486 116.637 108.4 100.396 92.9493 86.3236 80.6869 75.9488 71.9893 68.7859 66.1456 63.8522 61.8843 60.2524 58.9595 58.046 57.3956 56.9319 56.5228 56.1226 55.7263 55.4663…
71.394 176.74 182.075 187.187 192.06 196.643 200.699 204.141 206.969 209.03 210.124 210.137 208.911 206.425 202.943 198.806 194.168 189.157 183.904 178.588 173.415 168.6 164.247 160.461 157.38 155.091 153.665 153.156 153.451 154.425 155.928 157.778 159.954 162.483 165.358 168.527 172.11 176.242 180.883 186.034 191.581 197.312 203.079 208.688 213.992 218.939 223.445 227.336 230.596 233.303 235.423…
2 50.1296 50.0259 49.9248 49.8237 49.7227 49.6216 49.5205 49.4194 49.3183 49.2949 49.3055 49.3162 49.3269 49.3375 49.3482 49.3588 49.3695 49.4453 49.5498 49.6586 49.7694 49.7736 49.8021 49.9284 50.1551 50.5626 51.1068 51.7297 52.4918 53.4481 54.5853 55.8174 57.1395 58.5268 59.929 61.2201 62.3914 63.3967 64.1295 64.5436 64.5982 64.2621 63.5916 62.6868 61.6491 60.5003 59.3165 58.1281 56.9379 55.771…
1617.4 1569.61 1526.08 1486.55 1450.77 1418.47 1389.71 1364.42 1342.51 1324.18 1309.83 1299.65 1293.97 1292.82 1295.9 1302.79 1312.74 1324.96 1338.7 1353.3 1368.47 1383.78 1398.75 1412.9 1425.6 1436.38 1445.28 1453.17 1461.31 1471.27 1484.98 1504.1 1529.89 1562.67 1601.58 1644.43 1687.98 1728.85 1764.68 1794.14 1817.31 1834.74 1846.24 1850.87 1846.76 1831.73 1804.72 1766.34 1718.81 1665.62 1610.4…
35.8725 35.6764 35.4803 35.2843 35.0882 34.8922 34.7906 34.7304 34.6702 34.61 34.5498 34.4896 34.4294 34.3692 34.3267 34.2921 34.2575 34.2229 34.1882 34.1536 34.119 34.0843 34.0701 34.0649 34.0596 34.0543 34.0491 34.0438 34.0386 34.0333 34.0932 34.1817 34.2702 34.3587 34.4473 34.5358 34.6243 34.7128 34.6809 34.5962 34.5116 34.427 34.3423 34.2577 34.173 34.0884 33.9771 33.8541 33.7311 33.6081 33.6…
15.4769 15.5569 15.637 15.691 15.7337 15.7764 15.8191 15.8618 15.9045 15.9472 15.9898 16.0147 16.0319 16.049 16.0661 16.0832 16.1003 16.1174 16.1346 16.2343 16.3702 16.5061 16.642 16.778 16.9139 17.0498 17.1857 17.2565 17.2986 17.3408 17.3829 17.4251 17.4672 17.5094 17.5515 17.5725 17.5843 17.596 17.6077 17.6194 17.6311 17.6429 17.6546 17.7434 17.8659 17.9884 18.111 18.2335 18.356 18.4786 18.6011…
28 9.96006 9.39696 8.88191 8.36686 7.8518 7.39898 6.97344 6.69014 6.46917 6.33299 6.23396 6.13493 6.03591 5.94577 5.85953 5.77329 5.68704 5.76972 5.92642 6.08312 6.23982 6.39652 6.55322 6.70992 6.86662 6.95998 7.02558 7.09117 7.15677 7.15124 7.11455 7.2201 7.38799 7.74851 8.19344 8.78061 9.43012 9.99962 10.534 11.0685 11.6029 12.0515 12.4626 12.7669 12.9534 13.0628 13.0809 12.9285 12.5966 12.1401…
29 12.046 12.0103 12.0058 12.0476 12.1097 12.1717 12.2338 12.3359 12.4555 12.5039 12.5213 12.4986 12.4583 12.347 12.2045 12.0575 11.9086 11.8308 11.7842 11.7121 11.6289 11.5456 11.4624 11.3836 11.3067 11.2299 11.153 11.0866 11.0246 10.9627 10.9008 10.9574 11.0659 11.1745 11.283 11.3353 11.3628 11.3904 11.418 11.4455 11.4731 11.5007 11.5283 11.5336 11.5292 11.5248 11.5204 11.516 11.5116 11.5072 11…
.54095 4.57227 4.65556 4.73882 4.82211 4.86982 4.90196 4.93408 4.96623 4.92722 4.85708 4.78691 4.71676 4.63325 4.54393 4.45457 4.36525 4.2759 4.18657 4.09722 4.0079 3.9793 3.97734 3.97537 3.97342 3.97144 3.96949 3.96751 3.96556 3.97247 3.98331 3.99411 4.00495 4.01576 4.02659 4.0374 4.04824 4.05905 4.06988 4.08069 4.09152 4.10233 4.11317 4.12398 4.13481 4.15618 4.1822 4.20819 4.23421 4.2602 4.2862…
79296 2.80495 2.81693 2.82892 2.84091 2.85289 2.86488 2.83816 2.79447 2.75078 2.7071 2.66341 2.61972 2.57604 2.53235 2.5183 2.51723 2.51617 2.5151 2.51404 2.51297 2.5119 2.51084 2.55682 2.62342 2.69001 2.75661 2.8232 2.8898 2.95639 3.02299 3.06292 3.09115 3.11939 3.14762 3.17586 3.2041 3.23234 3.26057 3.28872 3.31682 3.34492 3.37303 3.25888 3.0824 2.90592 2.72944 2.67447 2.67274 2.67101 2.66927 2…
7 -0.703175 -0.729281 -0.755386 -0.781492 -0.807598 -0.833703 -0.857586 -0.880495 -0.903404 -0.926313 -0.87995 -0.803231 -0.690951 -0.563086 -0.433 -0.301939 -0.20644 -0.126525 -0.0362379 0.0585947 0.18899 0.334968 0.39204 0.410154 0.34529 0.244064 0.158165 0.0789827 0.0827788 0.122936 0.146794 0.16351 0.120955 0.0524276 -0.00498635 -0.0575305 -0.0745124 -0.0759109 -0.101018 -0.136513 -0.172009 -…
0.20906 0.150613 0.0728294 -0.00495465 -0.0827387 -0.160523 -0.238307 -0.316091 -0.393875 -0.387198 -0.343511 -0.299825 -0.256138 -0.212451 -0.168764 -0.125077 -0.08139 -0.00732693 0.0800469 0.167421 0.254795 0.342168 0.429542 0.516916 0.60429 0.57905 0.504462 0.429875 0.355288 0.2807 0.206113 0.131525 0.0569379 0.0723675 0.127243 0.182118 0.236993 0.291868 0.346743 0.401618 0.456493 0.434316 0.3…
94902 0.221807 0.248711 0.275616 0.302521 0.329426 0.35633 0.341746 0.308981 0.276215 0.24345 0.210685 0.17792 0.145155 0.112389 0.0835139 0.0563428 0.0291717 0.00200052 -0.0251706 -0.0523417 -0.0795129 -0.106684 -0.133855 -0.161026 -0.188197 -0.215369 -0.240317 -0.264292 -0.288266 -0.312241 -0.271388 -0.202128 -0.0973063 0.0230991 0.170176 0.328941 0.404727 0.444152 0.419861 0.36765 0.315438 0.2…
9 CLAUSSAN_20170913_Liver/9 0 0 0 0 0 0 0 0 0 0 0 0 0 0 0 0 0 0 0 0 0 0 0 0 0 0 0 0 0 0 0 0 0 0 0 0 0 0 0 0 0 0 0 0 0 0 0 0 0 0 0 0 0 0 0 0 0 0 0 0 0 0 0 0 0 0 0 0 -0.0894879 -0.170967 -0.170967 -0.170967 -0.14896 -0.106915 -0.0648708 -0.0228263 0.0109656 0.0372433 0.0635211 0.0897989 0.0896683 0.0654927 0.0413171 0.0171416 0.0177927 0.0410485 0.0643044 0.0875602 0.110816 0.134072 0.157328 0.1805…
9816 0.312509 0.315203 0.314595 0.310982 0.307369 0.303756 0.280886 0.240484 0.173674 0.082818 -0.0261932 -0.151735 -0.224461 -0.249096 -0.227517 -0.163859 -0.153018 -0.190267 -0.209359 -0.211922 -0.188075 -0.140184 -0.103434 -0.0768274 -0.0502212 -0.0236149 0.00464189 0.0344015 0.0641611 0.0939207 0.0807666 0.0285395 -0.0236877 -0.0759148 -0.0731243 -0.0202402 0.0854607 0.239252 0.383827 0.52001…
19972 0.31731 0.314651 0.311989 0.30933 0.286861 0.246362 0.20586 0.165361 0.12816 0.0939673 0.0597718 0.0255794 0.00665122 0.00162713 0.0494169 0.145299 0.21147 0.250592 0.289712 0.328834 0.341545 0.330215 0.318881 0.30755 0.266507 0.198416 0.183139 0.215955 0.2433 0.265636 0.287973 0.310309 0.365655 0.451058 0.483644 0.46814 0.386615 0.244978 0.103341 -0.0382967 -0.0952069 -0.074973 -0.0547391 …
8.10555 8.20205 8.24574 8.24134 8.18192 8.07241 7.9629 7.85338 7.79669 7.78808 7.77947 7.77087 7.76226 7.75366 7.74505 7.73644 7.75524 7.79903 7.84282 7.8866 7.93039 7.97417 8.01796 8.06174 8.04941 7.98598 7.92255 7.85913 7.7957 7.73227 7.66884 7.60541 7.53827 7.46775 7.39723 7.3267 7.309 7.33938 7.36976 7.40015 7.37661 7.30399 7.23136 7.15874 7.13563 7.1576 7.17958 7.20155 7.19557 7.16414 7.0798…
4364.97 4456.08 4549.51 4645.2 4743.11 4843.24 4945.61 5050.13 5156.77 5265.45 5375.95 5488.06 5601.55 5716.2 5831.9 5948.37 6065.3 6182.41 6299.19 6415.23 6530.3 6644.05 6756.13 6866.26 6974.17 7079.58 7182.22 7281.82 7378.09 7470.82 7559.87 7644.97 7725.89 7802.52 7874.65 7942.09 8004.58 8061.94 8114.1 8160.99 8202.5 8238.49 8268.88 8293.6 8312.61 8325.91 8333.49 8335.42 8331.85 8322.92 8308.77…
.764 296.864 291.944 287.992 285.011 283.074 282.107 282.046 282.888 284.604 287.195 290.752 295.266 300.54 306.514 313.154 320.324 327.897 335.738 343.706 351.702 359.485 366.756 373.213 378.452 382.163 384.076 384.081 382.175 378.367 372.863 365.909 357.707 348.408 338.218 327.487 316.583 305.892 295.643 285.994 277.075 268.988 261.796 255.455 249.895 244.97 240.618 236.885 233.699 230.988 228.…
57.4113 57.5674 57.7235 57.8894 58.0643 58.2391 58.414 58.5889 58.7638 58.9387 59.1135 59.2774 59.4313 59.5851 59.739 59.8928 60.0467 60.2006 60.3544 60.5351 60.7402 60.9453 61.1504 61.3555 61.5606 61.7657 61.9708 62.1605 62.3361 62.5118 62.6875 62.8631 63.0388 63.2145 63.3901 63.5494 63.6937 63.8381 63.9824 64.1267 64.2711 64.4154 64.5597 64.6578 64.7139 64.7699 64.8259 64.882 64.938 64.9941 65.…
31 7679.58 7366.41 7091.81 6856.56 6659.55 6498.76 6371.94 6277.07 6212.69 6177.8 6171.87 6194.99 6247.57 6330.32 6444.61 6592.3 6775.56 6996.89 7258.57 7562.14 7907.55 8292.4 8711.66 9157.54 9620.77 10091.9 10562.8 11027.5 11481.7 11921.9 12342.4 12733.8 13081.6 13366.5 13567.3 13665.5 13648.9 13513.7 13264 12909.5 12462.9 11939.2 11356.2 10734.3 10096 9464.04 8858.41 8294.15 7780.82 7322.79 692…
96 54.2811 55.0127 55.5682 55.9635 56.3587 56.7539 56.8983 56.8144 56.7306 56.6467 56.4571 56.1714 55.8857 55.6 55.3451 55.1183 54.8914 54.6646 54.4378 54.2109 53.9841 53.7572 53.6097 53.5345 53.4593 53.3841 53.4849 53.7461 54.0072 54.2683 54.6703 55.2005 55.734 56.2706 56.8896 57.6366 58.3492 59.0923 60.1093 61.3939 62.6922 63.9681 65.4615 67.1093 68.7372 70.4 72.135 73.9977 76.082 78.3333 80.67…
546.502 537.111 529.891 524.636 521.056 518.953 518.122 518.294 519.325 521.006 522.801 524.495 526.386 528.455 530.524 532.593 534.712 536.878 539.043 541.209 543.674 546.411 549.344 552.456 555.384 557.898 559.913 561.22 561.581 560.863 558.98 556.003 552.028 547.125 541.534 535.45 529.096 522.699 516.486 510.755 505.629 501.179 497.575 494.877 493.053 492.175 492.332 493.451 495.443 498.237 50…
.1905 18.4264 18.6623 18.9763 19.3612 19.7461 20.1311 20.516 20.901 21.2859 21.6708 22.0844 22.524 22.9636 23.4032 23.8427 24.2823 24.7219 25.1615 25.628 26.1189 26.6097 27.1006 27.5915 28.0823 28.5732 29.0641 29.5703 30.0906 30.6109 31.1312 31.6515 32.1718 32.6921 33.2124 33.7359 34.2623 34.7886 35.3149 35.8413 36.3676 36.894 37.4203 37.9048 38.3513 38.7978 39.2442 39.6379 39.9834 40.329 40.6745…
26 12.1793 12.163 12.1467 12.1303 12.1294 12.1425 12.1556 12.1687 12.1818 12.1949 12.2081 12.2212 12.2703 12.3523 12.4342 12.5162 12.5981 12.6801 12.762 12.844 12.8709 12.8478 12.8246 12.8014 12.7783 12.7551 12.732 12.7088 12.7211 12.7657 12.8104 12.855 12.8996 12.9442 12.9888 13.0334 13.078 13.1226 13.1672 13.2118 13.2531 13.2914 13.3297 13.368 13.3818 13.3734 13.3121 13.2027 13.0933 12.9839 12.…
18.563 17.7409 17.0149 16.3513 15.7445 15.1377 14.5309 13.9835 13.4903 12.997 12.5037 12.1238 11.8471 11.5703 11.2936 11.0169 10.7401 10.4634 10.1866 10.0272 9.97464 9.92205 9.86947 9.81688 9.76429 9.7117 9.65911 9.58342 9.48668 9.38995 9.29321 9.24929 9.25347 9.25764 9.26181 9.30215 9.37544 9.44872 9.522 9.48965 9.36112 9.23259 9.10406 9.06025 9.09359 9.12693 9.16027 9.19361 9.22695 9.26029 9.29…
06321 2.07323 2.08325 2.09327 2.10328 2.1133 2.09471 2.05007 2.00543 1.96079 1.91615 1.87151 1.82687 1.78224 1.78543 1.83213 1.87884 1.92555 1.97226 2.01897 2.06568 2.11239 2.14809 2.17378 2.19947 2.22515 2.25084 2.27652 2.30221 2.3279 2.36032 2.39889 2.43745 2.47601 2.51457 2.55314 2.5917 2.63026 2.61381 2.54726 2.48071 2.41416 2.34761 2.28107 2.21452 2.14797 2.12798 2.15038 2.17278 2.19518 2.21…
-0.241891 -0.228161 -0.214431 -0.2007 -0.18697 -0.158764 -0.117376 -0.0759885 -0.034601 -0.0812416 -0.208032 -0.334822 -0.461613 -0.501475 -0.46219 -0.422905 -0.383619 -0.344334 -0.305049 -0.265763 -0.226478 -0.182654 -0.134697 -0.0867399 -0.0387829 0.00917403 0.057131 0.105088 0.153045 0.221909 0.309808 0.397707 0.485606 0.485477 0.405199 0.32492 0.244641 0.185544 0.145768 0.105988 0.066212 0.02…
22 -0.299343 -0.298555 -0.273723 -0.298406 -0.368173 -0.464349 -0.58457 -0.651562 -0.670088 -0.635796 -0.553416 -0.414367 -0.223721 -0.0330758 0.15757 0.259087 0.279452 0.299817 0.320182 0.340548 0.360913 0.381278 0.401644 0.403716 0.389166 0.374613 0.360063 0.34551 0.33096 0.316408 0.301858 0.284004 0.263147 0.242288 0.221431 0.233582 0.275793 0.265183 0.206486 0.131144 0.0406514 0.00297261 0.01…
5 0.0934944 0.0040842 -0.0697835 -0.1295 -0.189216 -0.248932 -0.338358 -0.454835 -0.518494 -0.534064 -0.489114 -0.389061 -0.289008 -0.188956 -0.0856019 0.0207575 0.127117 0.233476 0.297438 0.322796 0.348154 0.373512 0.39887 0.424228 0.449586 0.474944 0.458489 0.403962 0.349436 0.29491 0.2932 0.33958 0.385961 0.432341 0.458227 0.465454 0.47268 0.479906 0.399105 0.238153 0.0772017 -0.0837498 -0.202…
10 CLAUSSAN_20170913_Liver/10 0 0 0 0 0 0 0 0 0 0 0 0 0 0 0 0 0 0 0 0 0 0 0 0 0 0 0 0 0 0 0 0 0 0 0 0 0 0 0 0.090747 0.17467 0.17467 0.17467 0.17467 0.17467 0.17467 0.17467 0.163656 0.142456 0.121256 0.100056 0.0788559 0.0576558 0.0364557 0.0152556 -0.0120711 -0.0450638 -0.0780565 -0.111049 -0.144042 -0.177034 -0.210027 -0.24302 -0.241869 -0.209141 -0.176413 -0.143686 -0.144 -0.174873 -0.152878 -…
1178 -0.265617 -0.270055 -0.274494 -0.275629 -0.273707 -0.271786 -0.269865 -0.231597 -0.159715 -0.0349658 0.138676 0.28258 0.398982 0.515384 0.631786 0.677732 0.658553 0.639373 0.620194 0.630752 0.668814 0.654006 0.590307 0.484752 0.340494 0.196232 0.0519734 -0.12533 -0.33319 -0.488183 -0.594282 -0.5868 -0.474272 -0.361747 -0.24922 -0.133391 -0.0145033 0.104382 0.223269 0.334444 0.438492 0.542536…
5445 0.274025 0.325536 0.324176 0.273926 0.258919 0.27651 0.294098 0.311689 0.325973 0.337204 0.348432 0.359663 0.370891 0.382122 0.39335 0.40458 0.38786 0.345296 0.302728 0.260164 0.223104 0.191139 0.159172 0.127208 0.0732124 -0.00115232 0.0125936 0.10783 0.183238 0.240314 0.244519 0.199835 0.177038 0.174489 0.171937 0.169388 0.163531 0.154622 0.14571 0.136801 0.0970491 0.0287794 -0.0394929 -0.1…
1 3.35061 3.3147 3.28643 3.26527 3.2441 3.22293 3.20176 3.1806 3.15943 3.13826 3.15014 3.19257 3.23501 3.27744 3.31987 3.36231 3.40474 3.44717 3.55418 3.7209 3.88761 4.05433 4.22105 4.38777 4.55449 4.72121 4.79761 4.79049 4.78337 4.77625 4.76912 4.762 4.75488 4.74776 4.77626 4.83771 4.89915 4.9606 4.91631 4.77424 4.63217 4.49009 4.40309 4.36702 4.33094 4.29487 4.36453 4.53198 4.69943 4.86688 5.06…
.2691 83.9713 83.6734 83.4284 83.2323 83.0362 82.8401 82.644 82.4479 82.2518 82.0557 81.9803 82.0166 82.0529 82.0892 82.1254 82.1617 82.198 82.2342 82.2683 82.3003 82.3324 82.3644 82.5022 82.7377 82.9733 83.2088 83.4396 83.6658 83.8921 84.1184 84.3447 84.571 84.7972 85.0235 85.2696 85.5341 85.7985 86.0629 86.3274 86.5918 86.8562 87.1207 87.3574 87.5684 87.7795 87.9905 88.2015 88.4126 88.6236 88.8…
07.511 305.841 303.321 300.125 296.389 292.249 287.77 283.059 278.18 273.061 267.813 262.573 257.341 252.246 247.524 243.323 239.781 237.021 234.9 233.165 231.754 230.704 230.154 230.286 231.234 233.156 236.187 240.42 245.71 251.781 258.428 265.453 272.793 280.39 288.18 296.23 304.431 312.775 321.252 329.704 338.134 346.568 354.619 361.666 367.164 370.721 372.343 372.293 370.84 368.287 364.903 36…
77 51.3075 50.7673 50.2271 49.709 49.2112 48.7135 48.2157 47.8941 47.7356 47.577 47.4184 47.3209 47.2797 47.2385 47.1973 47.1562 47.115 47.0738 47.0326 47.1148 47.3111 47.5073 47.7036 48.0056 48.4054 48.8052 49.205 49.5491 49.8417 50.1344 50.427 50.7196 51.0122 51.3049 51.5975 52.0201 52.5629 53.0991 53.6291 54.1614 54.59 54.7688 54.807 54.7482 54.5996 54.451 54.3024 53.9643 53.4511 52.9378 52.42…
8.47 1803.76 1765.59 1734.1 1709.03 1689.84 1675.58 1665.15 1657.63 1652.34 1649.18 1648.43 1650.18 1654.15 1659.56 1665.04 1668.87 1669.16 1664.33 1653.45 1636.59 1614.99 1590.29 1563.95 1537.18 1510.79 1485.1 1460.13 1435.94 1412.82 1391.15 1371.79 1355.75 1343.85 1336.81 1335.31 1339.74 1350.38 1367.63 1392.03 1424.08 1464.33 1513.45 1571.97 1640.27 1718.33 1805.43 1900.22 2001.1 2106.59 2215.…
5.749 35.8239 35.8988 35.9737 36.0486 36.1235 36.1829 36.2282 36.2734 36.3186 36.2581 36.0998 35.9415 35.7832 35.7176 35.7378 35.758 35.7782 35.7984 35.8186 35.8388 35.8591 35.9299 36.0477 36.1654 36.2831 36.4008 36.5186 36.6363 36.754 36.8303 36.8683 36.9062 36.9442 36.9821 37.0201 37.0581 37.096 37.156 37.2364 37.3167 37.3971 37.5832 37.8671 38.151 38.4349 38.7549 39.1084 39.4619 39.8154 40.274…
5.408 35.5487 35.6895 35.8302 35.971 36.1117 36.2603 36.4162 36.572 36.7279 36.8837 37.0396 37.1954 37.3513 37.4499 37.4955 37.5411 37.5867 37.6323 37.6779 37.7235 37.7691 37.8722 38.0285 38.1847 38.341 38.4972 38.6535 38.8098 38.966 39.206 39.5233 39.8407 40.1581 40.4755 40.7928 41.1102 41.4276 41.7197 41.9886 42.2575 42.5264 42.7953 43.0641 43.333 43.6019 43.8223 43.9979 44.1735 44.3491 44.5247…
10.9176 10.9586 10.9056 10.7659 10.6261 10.4864 10.2409 9.89759 9.55431 9.21104 8.88538 8.57603 8.26667 7.95732 7.757 7.65753 7.55805 7.45858 7.28957 7.05627 6.87584 6.7443 6.70418 6.7486 6.88113 7.09515 7.27944 7.43622 7.50489 7.49207 7.42858 7.31824 7.2079 7.09756 6.9653 6.81272 6.66015 6.50757 6.355 6.20243 6.04985 5.89728 5.83061 5.8434 5.85618 5.86897 5.88176 5.89454 5.90733 5.92012 5.95039 …
5 9.22994 9.17415 9.11837 9.06259 9.0068 8.95102 8.89524 8.83946 8.85179 8.92712 9.00244 9.07777 9.1531 9.22842 9.30375 9.37908 9.36629 9.27201 9.17774 9.08347 9.09493 9.20417 9.31342 9.42267 9.51237 9.58398 9.6556 9.72721 9.6931 9.56119 9.42929 9.29738 9.23156 9.22686 9.22216 9.21745 9.21275 9.20804 9.20334 9.19864 9.20908 9.23352 9.25797 9.28242 9.31017 9.34097 9.37178 9.40259 9.46203 9.54796 9…
.27195 4.29354 4.31514 4.33674 4.35834 4.37993 4.39878 4.41508 4.43137 4.44767 4.4915 4.5608 4.58604 4.57054 4.57132 4.58715 4.64704 4.74768 4.82078 4.86841 4.91604 4.96368 5.01407 5.067 5.11993 5.17287 5.2258 5.27874 5.33167 5.3846 5.41468 5.42363 5.43257 5.44152 5.45046 5.4594 5.46835 5.47729 5.45539 5.40498 5.35456 5.30414 5.25208 5.19848 5.14488 5.09129 5.03373 4.97252 4.88487 4.77277 4.65902…
6052 3.10027 3.10918 3.08957 3.06996 3.05035 3.03074 3.01113 2.99152 2.97191 2.94789 2.9198 2.89171 2.86362 2.83553 2.80744 2.77935 2.75126 2.72978 2.71441 2.69904 2.68367 2.6683 2.65293 2.63756 2.62219 2.57932 2.51105 2.44277 2.37451 2.30623 2.23796 2.16969 2.10142 2.09042 2.13239 2.17436 2.21633 2.2583 2.30027 2.34224 2.38421 2.36422 2.28694 2.20966 2.13238 2.0551 1.97782 1.90054 1.82326 1.8120…
.0615844 -0.00774526 -0.0730849 -0.13473 -0.196377 -0.258021 -0.283322 -0.275006 -0.240259 -0.181063 -0.14555 -0.131935 -0.144755 -0.18202 -0.184592 -0.155077 -0.151997 -0.173362 -0.183129 -0.182168 -0.12834 -0.0256179 0.0605808 0.131503 0.175989 0.196031 0.185781 0.147523 0.109262 0.0710039 0.0839588 0.144281 0.204601 0.264923 0.281324 0.25711 0.232895 0.208681 0.131598 0.00562403 -0.17322 -0.40…
0.00110186 0.0082569 0.0154119 -0.0303009 -0.124906 -0.219512 -0.314117 -0.385593 -0.435678 -0.485764 -0.535849 -0.533066 -0.481391 -0.376848 -0.223412 -0.124152 -0.0749599 -0.113884 -0.234292 -0.331574 -0.407462 -0.430485 -0.404613 -0.36002 -0.298108 -0.236198 -0.174286 -0.112376 -0.0504639 0.0114458 0.073358 0.148072 0.234629 0.268316 0.253113 0.267645 0.309682 0.351717 0.393754 0.387326 0.3360…
1 -0.201655 -0.101121 -0.000584806 0.0867318 0.161828 0.289789 0.466646 0.575212 0.620628 0.577928 0.453743 0.344666 0.24953 0.154395 0.0592592 0.0114845 0.00750949 0.00353447 -0.000440547 -0.0121255 -0.0309406 -0.0497557 -0.0685708 -0.0521406 -0.00311533 -0.00695799 -0.0596933 -0.0858569 -0.0874469 -0.00092373 0.167087 0.28223 0.34848 0.414731 0.480981 0.465727 0.375096 0.284466 0.193835 0.10320…

## Sheet: Wat
# Title Class -1.68077 -1.68057 -1.68038 -1.68018 -1.67998 -1.67978 -1.67958 -1.67939 -1.67919 -1.67899 -1.67879 -1.67859 -1.67839 -1.6782 -1.678 -1.6778 -1.6776 -1.6774 -1.67721 -1.67701 -1.67681 -1.67661 -1.67641 -1.67622 -1.67602 -1.67582 -1.67562 -1.67542 -1.67522 -1.67503 -1.67483 -1.67463 -1.67443 -1.67423 -1.67404 -1.67384 -1.67364 -1.67344 -1.67324 -1.67305 -1.67285 -1.67265 -1.67245 -1.6…
9 -0.956091 -0.955893 -0.955695 -0.955496 -0.955298 -0.9551 -0.954902 -0.954704 -0.954506 -0.954308 -0.95411 -0.953912 -0.953713 -0.953515 -0.953317 -0.953119 -0.952921 -0.952723 -0.952525 -0.952327 -0.952129 -0.951931 -0.951732 -0.951534 -0.951336 -0.951138 -0.95094 -0.950742 -0.950544 -0.950346 -0.950148 -0.949949 -0.949751 -0.949553 -0.949355 -0.949157 -0.948959 -0.948761 -0.948563 -0.948365 -…
955 -0.299757 -0.299559 -0.299361 -0.299163 -0.298965 -0.298767 -0.298568 -0.29837 -0.298172 -0.297974 -0.297776 -0.297578 -0.29738 -0.297182 -0.296984 -0.296786 -0.296587 -0.296389 -0.296191 -0.295993 -0.295795 -0.295597 -0.295399 -0.295201 -0.295003 -0.294804 -0.294606 -0.294408 -0.29421 -0.294012 -0.293814 -0.293616 -0.293418 -0.29322 -0.293021 -0.292823 -0.292625 -0.292427 -0.292229 -0.292031…
38 0.371237 0.371435 0.371633 0.371831 0.372029 0.372227 0.372425 0.372623 0.372821 0.37302 0.373218 0.373416 0.373614 0.373812 0.37401 0.374208 0.374406 0.374604 0.374803 0.375001 0.375199 0.375397 0.375595 0.375793 0.375991 0.376189 0.376387 0.376585 0.376784 0.376982 0.37718 0.377378 0.377576 0.377774 0.377972 0.37817 0.378368 0.378567 0.378765 0.378963 0.379161 0.379359 0.379557 0.379755 0.37…
5 1.11414 1.11434 1.11454 1.11474 1.11494 1.11513 1.11533 1.11553 1.11573 1.11593 1.11612 1.11632 1.11652 1.11672 1.11692 1.11712 1.11731 1.11751 1.11771 1.11791 1.11811 1.1183 1.1185 1.1187 1.1189 1.1191 1.11929 1.11949 1.11969 1.11989 1.12009 1.12029 1.12048 1.12068 1.12088 1.12108 1.12128 1.12147 1.12167 1.12187 1.12207 1.12227 1.12246 1.12266 1.12286 1.12306 1.12326 1.12345 1.12365 1.12385 1.…
1.93669 1.93689 1.93709 1.93728 1.93748 1.93768 1.93788 1.93808 1.93828 1.93847 1.93867 1.93887 1.93907 1.93927 1.93946 1.93966 1.93986 1.94006 1.94026 1.94045 1.94065 1.94085 1.94105 1.94125 1.94144 1.94164 1.94184 1.94204 1.94224 1.94244 1.94263 1.94283 1.94303 1.94323 1.94343 1.94362 1.94382 1.94402 1.94422 1.94442 1.94461 1.94481 1.94501 1.94521 1.94541 1.94561 1.9458 1.946 1.9462 1.9464 1.94…
.75904 2.75924 2.75944 2.75963 2.75983 2.76003 2.76023 2.76043 2.76062 2.76082 2.76102 2.76122 2.76142 2.76161 2.76181 2.76201 2.76221 2.76241 2.7626 2.7628 2.763 2.7632 2.7634 2.7636 2.76379 2.76399 2.76419 2.76439 2.76459 2.76478 2.76498 2.76518 2.76538 2.76558 2.76577 2.76597 2.76617 2.76637 2.76657 2.76677 2.76696 2.76716 2.76736 2.76756 2.76776 2.76795 2.76815 2.76835 2.76855 2.76875 2.76894…
59 3.58178 3.58198 3.58218 3.58238 3.58258 3.58277 3.58297 3.58317 3.58337 3.58357 3.58376 3.58396 3.58416 3.58436 3.58456 3.58476 3.58495 3.58515 3.58535 3.58555 3.58575 3.58594 3.58614 3.58634 3.58654 3.58674 3.58693 3.58713 3.58733 3.58753 3.58773 3.58793 3.58812 3.58832 3.58852 3.58872 3.58892 3.58911 3.58931 3.58951 3.58971 3.58991 3.5901 3.5903 3.5905 3.5907 3.5909 3.59109 3.59129 3.59149 3…
0413 4.40433 4.40453 4.40473 4.40492 4.40512 4.40532 4.40552 4.40572 4.40592 4.40611 4.40631 4.40651 4.40671 4.40691 4.4071 4.4073 4.4075 4.4077 4.4079 4.40809 4.40829 4.40849 4.40869 4.40889 4.40909 4.40928 4.40948 4.40968 4.40988 4.41008 4.41027 4.41047 4.41067 4.41087 4.41107 4.41126 4.41146 4.41166 4.41186 4.41206 4.41225 4.41245 4.41265 4.41285 4.41305 4.41325 4.41344 4.41364 4.41384 4.41404…
668 5.22688 5.22708 5.22727 5.22747 5.22767 5.22787 5.22807 5.22826 5.22846 5.22866 5.22886 5.22906 5.22925 5.22945 5.22965 5.22985 5.23005 5.23025 5.23044 5.23064 5.23084 5.23104 5.23124 5.23143 5.23163 5.23183 5.23203 5.23223 5.23242 5.23262 5.23282 5.23302 5.23322 5.23341 5.23361 5.23381 5.23401 5.23421 5.23441 5.2346 5.2348 5.235 5.2352 5.2354 5.23559 5.23579 5.23599 5.23619 5.23639 5.23658 5…
03 6.04923 6.04942 6.04962 6.04982 6.05002 6.05022 6.05041 6.05061 6.05081 6.05101 6.05121 6.05141 6.0516 6.0518 6.052 6.0522 6.0524 6.05259 6.05279 6.05299 6.05319 6.05339 6.05358 6.05378 6.05398 6.05418 6.05438 6.05457 6.05477 6.05497 6.05517 6.05537 6.05557 6.05576 6.05596 6.05616 6.05636 6.05656 6.05675 6.05695 6.05715 6.05735 6.05755 6.05774 6.05794 6.05814 6.05834 6.05854 6.05874 6.05893 6.…
6.87177 6.87197 6.87217 6.87237 6.87257 6.87276 6.87296 6.87316 6.87336 6.87356 6.87375 6.87395 6.87415 6.87435 6.87455 6.87474 6.87494 6.87514 6.87534 6.87554 6.87573 6.87593 6.87613 6.87633 6.87653 6.87673 6.87692 6.87712 6.87732 6.87752 6.87772 6.87791 6.87811 6.87831 6.87851 6.87871 6.8789 6.8791 6.8793 6.8795 6.8797 6.8799 6.88009 6.88029 6.88049 6.88069 6.88089 6.88108 6.88128 6.88148 6.881…
12 7.69432 7.69452 7.69472 7.69491 7.69511 7.69531 7.69551 7.69571 7.6959 7.6961 7.6963 7.6965 7.6967 7.69689 7.69709 7.69729 7.69749 7.69769 7.69789 7.69808 7.69828 7.69848 7.69868 7.69888 7.69907 7.69927 7.69947 7.69967 7.69987 7.70006 7.70026 7.70046 7.70066 7.70086 7.70106 7.70125 7.70145 7.70165 7.70185 7.70205 7.70224 7.70244 7.70264 7.70284 7.70304 7.70323 7.70343 7.70363 7.70383 7.70403 7…
.51687 8.51706 8.51726 8.51746 8.51766 8.51786 8.51805 8.51825 8.51845 8.51865 8.51885 8.51905 8.51924 8.51944 8.51964 8.51984 8.52004 8.52023 8.52043 8.52063 8.52083 8.52103 8.52122 8.52142 8.52162 8.52182 8.52202 8.52222 8.52241 8.52261 8.52281 8.52301 8.52321 8.5234 8.5236 8.5238 8.524 8.5242 8.52439 8.52459 8.52479 8.52499 8.52519 8.52538 8.52558 8.52578 8.52598 8.52618 8.52638 8.52657 8.5267…
3921 9.33941 9.33961 9.33981 9.34001 9.34021 9.3404 9.3406 9.3408 9.341 9.3412 9.34139 9.34159 9.34179 9.34199 9.34219 9.34238 9.34258 9.34278 9.34298 9.34318 9.34338 9.34357 9.34377 9.34397 9.34417 9.34437 9.34456 9.34476 9.34496 9.34516 9.34536 9.34555 9.34575 9.34595 9.34615 9.34635 9.34654 9.34674 9.34694 9.34714 9.34734 9.34754 9.34773 9.34793 9.34813 9.34833 9.34853 9.34872 9.34892 9.34912 …
8 10.162 10.1622 10.1624 10.1626 10.1628 10.163 10.1631 10.1633 10.1635 10.1637 10.1639 10.1641 10.1643 10.1645 10.1647 10.1649 10.1651 10.1653 10.1655 10.1657 10.1659 10.1661 10.1663 10.1665 10.1667 10.1669 10.1671 10.1673 10.1675 10.1677 10.1679 10.1681 10.1683 10.1685 10.1687 10.1689 10.1691 10.1693 10.1695 10.1697 10.1699 10.1701 10.1703 10.1705 10.1707 10.1709 10.1711 10.1713 10.1715 10.1717…
9843 10.9845 10.9847 10.9849 10.9851 10.9853 10.9855 10.9857 10.9859 10.9861 10.9863 10.9865 10.9867 10.9869 10.9871 10.9873 10.9875 10.9877 10.9879 10.9881 10.9883 10.9885 10.9887 10.9889 10.9891 10.9893 10.9895 10.9897 10.9899 10.9901 10.9903 10.9904 10.9906 10.9908 10.991 10.9912 10.9914 10.9916 10.9918 10.992 10.9922 10.9924 10.9926 10.9928 10.993 10.9932 10.9934 10.9936 10.9938 10.994 10.994…
1 CLAUSSAN_20170913_WAT_polar/10 -0.0348834 -0.0348834 -0.0348834 -0.0348834 -0.0348834 0.0534232 0.14173 0.230036 0.318343 0.40665 0.494956 0.583263 0.671569 0.489437 0.307305 0.125172 -0.05696 -0.102619 -0.148277 -0.386605 -0.624932 -0.682632 -0.740333 -0.348472 0.0433884 0.278705 0.514022 0.55667 0.599319 0.373284 0.147249 -0.0787858 -0.304821 -0.522828 -0.740834 -0.958841 -1.17685 -1.25437 -1…
433 0.203695 0.0161689 -0.171232 -0.358758 -0.546158 -0.565099 -0.583915 -0.602855 -0.621671 -0.640611 -0.659427 -0.678367 -0.697183 -0.922465 -1.14762 -1.3729 -1.59806 -1.438 -1.27782 -1.11777 -0.957587 -0.492472 -0.0272318 0.437883 0.903123 0.9829 1.0628 1.14258 1.22248 1.33688 1.4514 1.5658 1.68032 1.79472 1.90924 2.02364 2.13816 1.7468 1.35557 0.96421 0.572977 0.823848 1.07484 1.32572 1.57671…
6 -1.06822 -1.4858 -1.90337 -1.65865 -1.4138 -1.16907 -0.924221 -0.679496 -0.434646 -0.189922 0.0549284 0.0829006 0.110998 0.13897 0.167068 0.596434 1.02592 0.813061 0.600322 0.158162 -0.283873 -0.300556 0.0682246 0.0354859 0.0028727 -0.39112 -0.784988 -0.456472 -0.127831 0.200684 0.529325 0.833757 1.13831 1.44275 1.7473 1.52754 1.3079 1.08814 0.868503 0.672824 0.47727 0.28159 0.0860364 0.0027472…
3 0.199932 0.258134 0.316336 0.374538 0.43274 0.490942 0.549144 0.607346 0.665548 0.723751 0.781953 0.4789 0.175848 -0.127204 -0.430256 -0.654911 -0.879566 -0.718883 -0.5582 0.284852 1.1279 1.97096 2.81401 3.07103 3.32804 3.58506 3.84208 4.09909 4.35611 4.61313 4.87015 4.50551 4.14086 3.77622 3.41158 3.04694 2.6823 2.31766 1.95302 1.72485 1.49668 1.26852 1.04035 0.836266 0.632183 0.428099 0.22401…
479 451.303 453.364 455.424 457.485 459.545 461.172 462.799 464.86 466.15 466.037 465.925 465.764 465.604 466.599 467.595 468.59 469.586 470.541 471.496 472.452 473.407 473.72 474.033 474.346 474.659 475.581 476.504 477.426 478.348 479.27 480.192 481.115 482.037 484.38 486.723 489.066 491.409 494.138 496.866 499.595 502.323 505.501 508.68 511.858 515.036 518.648 522.259 525.871 529.483 533.897 53…
.291 311.453 303.898 299.202 298.359 301.851 309.711 322.162 337.953 355.285 371.846 385.582 394.95 399.534 399.751 396.307 391.579 387.378 384.975 384.595 387.042 391.543 397.328 404.206 412.882 423.484 435.371 447.13 457.603 465.733 470.01 469.181 463.47 453.482 440.668 427.983 418.123 413.016 414.845 424.606 443.358 472.385 514 570.065 643.342 736.336 851.165 985.936 1129.7 1256.53 1329.67 132…
9633 25.0058 25.0483 25.0909 25.1334 25.1759 25.2184 25.2609 24.7505 24.2401 23.7297 23.2194 23.3512 23.483 23.6149 23.7467 23.6939 23.6411 23.5883 23.5354 23.4826 23.4298 23.377 23.3242 23.6917 24.0593 24.4268 24.7943 25.1618 25.5294 25.8969 26.2644 27.1056 27.9468 28.7879 29.6291 30.5184 31.4078 32.3212 33.2346 34.4963 36.1432 38.1755 40.5932 43.4122 47.0019 51.0332 55.8351 61.0785 66.322 71.16…
.482 831.367 842.251 853.072 863.893 875.612 888.103 899.726 908.01 910.802 906.659 894.68 874.224 845.676 811.22 774.661 740.928 714.837 699.793 698.492 711.835 739.563 777.824 819.456 854.667 875.555 881.287 877.996 876.502 886.473 913.655 960.084 1022.7 1091.38 1149.01 1179.8 1180.54 1160.35 1132.2 1102.85 1073.49 1040.97 1005.12 967.509 931.186 899.23 872.155 850.294 833.827 822.883 818.875 8…
24.9197 -25.4524 -25.9851 -26.5178 -26.3602 -26.2025 -26.0448 -25.8871 -25.7295 -25.5718 -25.4141 -25.2565 -25.4179 -25.5793 -25.7408 -25.9022 -26.0636 -26.2251 -26.3865 -26.5479 -26.0511 -25.5542 -25.0574 -24.5605 -24.449 -24.3375 -24.226 -24.1145 -24.456 -24.7976 -25.1392 -25.4807 -26.1675 -26.8542 -27.541 -28.2278 -28.77 -29.3123 -29.2123 -29.1123 -28.9883 -28.8642 -28.7402 -28.6161 -27.885 -2…
38 34.0101 34.8564 35.7027 36.5891 37.4756 38.3861 39.2967 40.5444 42.1774 44.0192 46.2463 48.4574 50.6684 52.0686 52.8266 52.7909 52.1129 50.8168 49.1353 47.3335 45.5316 43.7056 41.8796 40.3186 38.7575 37.6059 36.4543 35.5515 35.0341 34.6853 34.3365 34.4197 34.503 34.5863 34.6696 34.777 34.8844 34.9917 35.0991 34.6044 34.1097 33.6149 33.1202 32.6255 32.1308 31.6361 31.1414 30.6677 30.1941 29.720…
438 2.45639 1.84841 1.05176 0.576238 0.694775 1.00598 1.22888 1.45178 2.03192 2.61206 3.17213 3.7322 4.34394 4.63458 4.57199 4.31673 3.86879 3.42086 2.96089 2.50092 2.00081 1.5007 1.00059 0.500475 0.642594 0.784712 0.926831 1.06895 1.26927 1.46959 1.66991 1.87023 1.68521 1.5002 1.31518 1.13016 1.14584 1.16152 1.1772 1.19288 1.20856 1.22424 1.23992 1.2556 1.07698 0.898357 0.719737 0.541116 0.74783…
3.88673 3.83944 3.79228 4.13033 4.4685 4.80655 5.14472 5.09744 5.05027 4.93073 4.81132 4.69178 4.57236 4.1879 3.80357 3.80445 3.80545 3.81385 3.82238 3.44545 3.06864 2.93254 2.79657 2.66047 2.5245 2.41249 2.3006 2.18859 2.0767 1.96468 1.8528 1.74078 1.62889 1.83385 2.03894 2.2439 2.44899 2.4372 2.42553 2.79908 3.17275 3.50616 3.83969 4.1731 4.50663 4.86413 5.22174 5.57923 5.93685 5.3616 4.78648 4…
35 4.36025 4.68551 5.04337 5.40124 5.75911 6.11698 6.47484 6.83271 7.19058 7.54845 8.0187 8.48896 9.17597 9.47764 9.09695 8.71625 8.31147 7.90669 7.03855 6.17054 5.32648 4.48255 4.32086 4.54464 4.55154 4.55856 4.59758 4.63671 4.67572 4.71486 4.75387 4.793 4.83201 4.87115 5.40739 5.94375 6.47999 7.01635 7.16725 7.31827 7.46917 7.62019 7.40984 7.19961 6.98925 6.77902 6.95401 7.12911 7.3041 7.4792 7…
039249 -0.424737 -0.367037 -0.309211 -0.25151 -0.193685 -0.135984 -0.0781586 -0.0204583 0.0373675 0.266413 0.495583 0.724629 0.953799 1.18284 1.41202 1.64106 1.87023 2.33208 2.79406 3.25592 3.7179 4.17975 4.64173 5.10358 5.56556 5.70379 5.84215 6.19713 6.1669 5.71107 5.25536 4.77544 4.29565 4.36163 4.42774 4.49371 4.55982 4.61376 4.66782 4.72176 4.77582 4.30117 3.82665 3.18342 2.54031 2.21418 2.2…
89 -0.384096 -0.184402 0.0152908 -0.170354 -0.355998 -0.541643 -0.727287 -0.534493 -0.341699 -0.148904 0.0438901 0.236684 0.429479 0.622273 0.815068 0.807165 0.799263 0.79136 0.783458 0.775555 0.767653 0.75975 0.751848 0.648615 0.545381 0.442148 0.338914 0.235681 0.132448 0.0292142 -0.0740193 0.119779 0.313576 0.507374 0.701172 0.89497 1.08877 1.28257 1.47636 1.50672 1.53707 1.56743 1.59779 1.226…
2 0.907263 0.668308 0.429353 0.190399 -0.0485559 -0.28751 -0.526465 -0.76542 -0.732681 -0.699942 -0.667204 -0.634465 -0.601726 -0.568988 -0.516179 -0.463371 -0.510911 -0.237336 -0.144389 -0.0514409 0.0615765 0.174594 0.287611 0.400629 0.26127 0.121911 -0.0174479 -0.156807 0.0650887 0.286984 -0.13335 -0.553685 -0.990075 -1.42646 -1.86285 -2.29925 -2.13354 -1.96784 -1.80214 -1.63644 -1.21711 -0.797…
1.95327 1.57433 1.19539 0.662413 0.129437 -0.210869 -0.551176 -0.56234 -0.573503 -0.263552 0.0463988 0.360364 0.674329 0.795625 0.916921 0.781325 0.64573 0.510134 0.374538 0.490817 0.607095 0.723374 0.839653 0.94389 1.04813 1.15236 1.2566 1.2645 1.27241 1.08764 0.902872 0.645855 0.388838 0.452935 0.517033 0.735541 0.95405 1.17256 1.39107 1.4731 1.55514 1.25183 0.948531 0.460587 -0.0273573 -0.3226…
2 CLAUSSAN_20170913_WAT_polar/9 0.26325 0.295496 0.228578 0.162772 0.121758 0.0807434 0.039729 -0.00156352 -0.0490538 -0.0965442 -0.144034 -0.190018 -0.202442 -0.215124 -0.227794 -0.240207 -0.25263 -0.265313 -0.277983 -0.287799 -0.23978 -0.19202 -0.144249 -0.0962186 -0.0482002 -0.000440044 0.0473317 0.0926957 0.0786645 0.0646449 0.0508835 0.0371105 0.0230793 0.00904803 -0.00497161 -0.01689 0.0122…
53 0.369101 0.256851 0.15144 0.198414 0.245603 0.286089 0.320436 0.207771 -0.0015233 -0.148581 -0.290087 -0.303422 -0.219603 -0.192069 -0.163998 -0.129741 -0.0957304 -0.0614618 -0.0330467 -0.135055 -0.237321 -0.339575 -0.432948 -0.334189 -0.235443 -0.136943 -0.0375469 0.0760637 0.187707 0.245317 0.199394 0.0516621 -0.197447 -0.495881 -0.791625 -1.02745 -1.25809 -1.37481 -1.38472 -1.21878 -1.05257…
-0.64036 -0.503703 -0.270922 -0.100107 0.0673725 0.150347 0.13695 0.18579 0.240089 0.42047 0.697048 0.907528 1.1151 1.24477 1.20348 1.0297 0.856582 0.702383 0.649555 0.640099 0.627963 0.561854 0.500208 0.537984 0.575459 0.606243 0.635318 0.610349 0.48336 0.294086 0.00394729 -0.329834 -0.666386 -1.06022 -1.3532 -1.60278 -1.84795 -2.00068 -2.15144 -2.25412 -2.25624 -2.22764 -2.19431 -2.05561 -1.911…
54 0.184673 0.12585 0.0670265 0.00505049 -0.127167 -0.259396 -0.391871 -0.515198 -0.440444 -0.365431 -0.290417 -0.219368 -0.236649 -0.254188 -0.271716 -0.288985 -0.306266 -0.323805 -0.341332 -0.358601 -0.375882 -0.393421 -0.410949 -0.428218 -0.445499 -0.463038 -0.480565 -0.488608 -0.291103 -0.0938562 0.103402 0.292017 0.282291 0.272307 0.262335 0.253549 0.26541 0.277012 0.288627 0.300499 0.31236 …
3.0825 23.1281 23.1739 23.2198 23.2654 23.311 23.3747 23.835 24.2951 24.7552 25.2166 25.7028 26.1888 26.6748 27.1561 27.5285 27.9184 28.7049 29.5144 30.8279 32.159 33.8867 35.6262 37.6219 39.6039 41.2559 42.1439 42.1771 41.4547 40.0893 38.3942 36.7197 35.2475 33.8811 32.8595 32.1649 31.6824 31.5057 31.3275 31.1162 30.9049 30.6936 30.4924 30.5142 30.5361 30.5579 30.5867 30.7699 30.9531 31.1364 31.…
82.1431 82.5457 82.9488 83.3514 83.7869 84.9496 86.1121 87.2748 88.471 90.4149 92.3585 94.3021 96.2522 98.3429 100.424 102.272 103.693 104.411 104.451 104.093 103.322 102.166 100.597 98.6674 96.536 94.3153 92.1121 90.2932 88.5066 87.4473 86.3882 85.3291 84.3038 84.0389 83.7742 83.5095 83.2604 83.3668 83.4739 83.5934 83.7205 84.0305 84.5425 85.1591 86.1779 87.3344 88.8986 90.7327 92.9725 95.4196 9…
7.21322 7.07858 6.94394 6.80955 6.67491 6.54027 6.40587 6.27098 6.14716 6.25861 6.37006 6.48176 6.5932 6.70465 6.81634 6.92753 7.04959 7.40226 7.75494 8.10788 8.4608 8.81322 9.16616 9.51909 9.884 10.5216 11.1595 11.7971 12.4444 13.3067 14.1867 15.4632 16.737 17.9432 19.1386 20.0798 20.6691 20.7622 20.3819 19.7513 18.7803 17.5817 16.3824 15.1622 13.9669 13.3253 12.6839 12.0425 11.4087 10.95 10.491…
915 275.358 234.733 198.93 169.194 145.438 126.937 112.616 101.693 93.2987 86.7904 81.8489 77.9849 75.1524 73.2392 72.096 71.9416 72.6812 74.2338 76.8288 80.6124 85.7125 92.2278 100.339 110.191 121.607 133.978 146.3 157.419 165.364 168.648 166.496 159.491 149.6 138.8 128.808 120.697 114.449 109.982 106.945 104.866 103.532 102.627 102.059 101.666 101.488 101.698 102.257 103.253 105.013 107.628 111…
4 -4.89435 -5.04707 -5.1998 -5.35252 -5.50525 -5.65797 -5.8107 -5.96342 -6.11874 -6.33191 -6.54508 -6.75824 -6.96251 -6.96844 -6.97438 -6.98032 -6.98017 -6.84444 -6.7087 -6.57271 -6.43674 -6.30126 -6.16526 -6.02928 -5.89504 -5.79384 -5.6924 -5.59121 -5.49891 -5.6047 -5.71074 -5.81677 -5.92301 -6.03958 -6.15613 -6.27243 -6.38874 -6.50531 -6.62188 -6.73843 -6.84491 -6.73265 -6.62014 -6.50789 -6.386…
8 12.2369 12.177 12.1171 12.0567 11.9838 11.9109 11.8381 11.7677 11.7467 11.7256 11.7046 11.6927 11.8789 12.0651 12.2513 12.438 12.638 12.8379 13.0379 13.2284 13.2084 13.1879 13.1679 13.1445 13.0509 12.9489 12.661 12.3725 12.0738 11.9843 12.128 12.3658 12.4788 12.5922 12.712 12.8243 12.7754 12.7269 12.6778 12.6242 12.4588 12.3023 12.3444 12.3901 12.5226 12.6553 12.7876 12.9164 12.9585 13.0006 13.…
2 2.27456 2.16015 2.05215 2.09141 2.22732 2.30719 2.37843 2.25756 2.14139 2.12413 2.10712 2.08985 2.07202 2.04181 2.01186 1.9819 1.94487 1.75626 1.56738 1.37257 1.18588 1.17606 1.06416 0.871351 0.577455 0.253802 0.103551 0.133096 0.250875 0.125122 -0.000610854 -0.120135 -0.227994 -0.0817459 0.0645143 0.211033 0.35754 0.503788 0.650037 0.796297 0.935015 0.899948 0.865128 0.83005 0.79525 0.76666 0.…
.2484 0.996098 0.741879 0.450731 0.166989 0.048275 -0.0668428 -0.107599 -0.148613 -0.189604 -0.22899 -0.2441 -0.259199 -0.27404 -0.289031 -0.307391 -0.315624 -0.0924621 0.125116 0.212542 0.299956 0.387123 0.47908 0.672021 0.86522 1.05842 1.24271 1.2284 1.21411 1.20008 1.1887 1.23619 1.28368 1.33117 1.37866 1.42615 1.47364 1.52114 1.57 1.64339 1.71679 1.79019 1.85494 1.72111 1.58727 1.45344 1.3229…
704684 -0.132811 -0.187623 -0.0688853 0.0501103 0.169094 0.278918 0.190425 0.10219 0.0139438 -0.0654967 0.0569952 0.179229 0.301474 0.419526 0.438403 0.457021 0.475651 0.48638 0.315295 0.143952 -0.0273794 -0.189551 -0.153405 -0.117517 -0.081618 -0.0457852 -0.0171599 0.0119587 0.040584 0.0652517 -0.00974983 -0.0844931 -0.159236 -0.225356 -0.0993563 0.0264083 0.152666 0.278419 0.40443 0.530442 0.65…
45 -0.714029 -0.638477 -0.562924 -0.487371 -0.411818 -0.336266 -0.260713 -0.18516 -0.12063 -0.301687 -0.482744 -0.663801 -0.830021 -0.665694 -0.501367 -0.337039 -0.170116 0.054654 0.27896 0.492936 0.696249 0.654562 0.451774 0.341953 0.227924 0.0201767 -0.187077 -0.394836 -0.602336 -0.809848 -1.01761 -1.22511 -1.43345 -1.66063 -1.88953 -2.16408 -2.33438 -2.39281 -2.34565 -2.14948 -1.94971 -1.66962…
18672 -0.175781 -0.133704 -0.104011 -0.0740595 -0.0441198 -0.00929197 0.140195 0.280779 0.223047 0.161667 0.0132711 -0.134878 -0.283285 -0.436143 -0.688166 -0.940188 -1.1922 -1.43413 -1.45733 -1.47137 -1.28735 -1.10517 -0.964045 -0.822911 -0.681531 -0.539853 -0.385768 -0.231448 -0.0776205 0.0698496 0.0641831 0.0585282 0.05312 0.0474536 0.0417987 0.0363789 0.0304658 0.0255908 0.0323365 0.0390823 0…
.665272 0.393099 0.110844 -0.163416 -0.253798 -0.343945 -0.434585 -0.520409 -0.510425 -0.50043 -0.490176 -0.479668 -0.463454 -0.446725 -0.430007 -0.404645 -0.180944 0.0474558 0.374761 0.703747 1.07017 1.42891 1.62239 1.81075 1.87929 1.94784 2.01664 2.07644 1.93559 1.78436 1.40175 1.02254 0.713321 0.411771 0.275236 0.142781 0.101239 0.0599548 0.018659 -0.0211448 -0.0219543 -0.0227522 -0.0233034 -0…
544 -1.4856 -1.41478 -1.24265 -1.0168 -0.790673 -0.558337 -0.330123 -0.199502 -0.0733015 -0.0615394 -0.147915 -0.222928 -0.297941 -0.372954 -0.444815 -0.441983 -0.338039 -0.1907 -0.0475646 -0.00385188 0.0354098 -0.0244811 -0.0838473 -0.137274 -0.198582 -0.439945 -0.781168 -1.13789 -1.48153 -1.53386 -1.58493 -1.61352 -1.64187 -1.67047 -1.70083 -1.77045 -1.83561 -1.8016 -1.76512 -1.6793 -1.58582 -1…
032 -1.88003 -1.89108 -1.70355 -1.51139 -1.21617 -0.920459 -0.625252 -0.33396 -0.135645 0.0624225 0.260749 0.454334 0.542299 0.625801 0.609893 0.5908 0.495022 0.408403 0.520113 0.629598 0.689501 0.734555 0.448815 0.167217 -0.0278597 -0.213776 -0.201364 -0.189068 -0.179354 -0.169651 -0.160196 -0.149937 -0.127529 -0.104863 -0.0821976 -0.0561935 0.0441837 0.144549 0.244668 0.340027 0.323579 0.307389…
3 CLAUSSAN_20170913_WAT_polar/8 0.207504 0.00987602 -0.189778 -0.389433 -0.589087 -0.612559 -0.632524 -0.464562 -0.292859 -0.115284 0.0624085 0.0521731 0.0381973 -0.00391877 -0.0465949 0.00469291 0.0578509 0.152118 0.247203 0.154361 0.0577782 0.0727776 0.0899977 0.107218 0.124438 0.118167 0.111429 0.104691 0.0979523 0.165602 0.234855 0.11606 -0.00635582 -0.134764 -0.263169 -0.203766 -0.140503 0.0…
59 0.719074 0.612444 0.503009 0.393573 0.284138 0.186448 0.0889912 -0.102429 -0.107791 0.10641 0.512834 0.922999 1.14524 1.15623 0.975164 0.57111 0.162692 -0.296623 -0.756951 -0.904066 -1.04495 -1.00573 -0.962929 -0.920128 -0.877328 -0.657977 -0.434991 -0.212124 0.0108623 0.108444 0.203651 0.486667 0.773543 1.04464 1.31554 1.37882 1.25016 1.03543 0.819174 0.591056 0.362824 0.302334 0.245305 0.188…
6956 -1.12481 -1.20084 -1.08142 -1.06409 -1.04874 -1.02177 -0.994447 -0.967242 -0.939917 -0.640118 -0.334774 -0.0295502 0.275794 0.205162 0.12717 0.0490573 -0.0289351 0.127862 0.289455 0.450928 0.612521 0.754418 0.896045 1.01798 1.13964 1.14825 0.841526 0.391415 -0.0613038 -0.4515 -0.840329 -1.13531 -1.24038 -1.07168 -0.709558 -0.343814 -0.165878 -0.383318 -0.796359 -1.1193 -1.44024 -1.50046 -1.5…
1.13263 1.10854 0.930177 0.748863 0.56743 0.386116 0.314307 0.2448 0.613671 0.99139 1.25936 1.52528 1.47786 1.42432 1.57425 1.72836 1.88235 2.03645 2.14443 2.25162 2.35869 2.46588 1.94652 1.41481 0.882983 0.351276 -0.0396049 -0.427561 -0.815636 -1.20359 -1.21581 -1.22043 -1.22517 -1.22979 -1.13127 -1.03069 -0.930116 -0.82954 -0.728964 -0.628388 -0.527812 -0.427236 -0.686855 -0.953643 -1.22043 -1.…
5.5346 74.4834 73.9096 73.7209 74.127 74.5448 75.2053 76.2465 77.6632 79.4631 81.9571 85.0912 88.7075 93.2102 98.8736 105.186 111.449 117.083 121.288 123.586 123.998 122.745 120.785 118.437 115.877 113.94 112.808 112.317 112.066 112.195 112.661 113.133 113.629 114.125 114.339 114.548 115.195 116.477 118.312 120.784 123.206 125.001 125.304 123.95 121.317 117.533 113.154 108.764 104.758 101.386 98.…
6041 97.7983 98.1129 98.8257 99.17 99.8827 101.464 103.439 105.061 107.051 109.699 112.986 117.163 122.485 128.972 136.86 146.107 156.759 168.745 181.634 195.238 208.855 221.384 231.511 237.276 237.818 233.427 224.555 212.533 198.572 183.751 168.914 155.039 142.563 131.871 122.843 115.053 108.665 103.463 99.1622 95.395 92.2647 89.9219 87.9706 86.4337 85.281 85.1535 85.6729 85.6643 86.0209 86.8768…
10.7196 10.7379 10.7577 10.7776 10.7974 10.8172 10.8371 10.8569 10.8768 10.8232 10.7682 10.7131 10.6581 10.6031 10.5481 10.493 10.438 10.6022 10.7708 10.9394 11.108 11.2765 11.4451 11.6137 11.7823 11.968 12.1541 12.3401 12.5262 12.9001 13.2779 14.0314 14.7925 15.765 16.7417 18.0942 19.4542 20.9748 22.4985 23.4976 24.0478 24.2147 24.061 23.4625 22.5421 21.3766 20.0185 18.7427 17.4687 16.6762 15.89…
175.659 180.42 188.113 198.885 213.1 230.609 251.064 272.593 293.016 309.164 317.836 317.7 310 297.565 283.158 268.777 255.525 243.888 233.91 225.187 217.866 212.092 207.726 205.126 204.189 204.632 206.479 209.223 212.36 215.192 218.017 220.153 222.275 224.664 227.685 232.245 238.715 247.587 259.388 274.519 292.597 313.363 336.311 361.682 389.231 417.714 443.584 461.243 464.832 452.407 426.764 39…
.20437 -9.46454 -9.72459 -10.0474 -10.3713 -10.6954 -11.0193 -11.1437 -11.264 -11.3844 -11.5047 -11.6482 -11.7919 -11.7479 -11.6999 -11.5229 -11.3433 -11.5395 -11.7432 -12.0253 -12.3088 -12.2166 -12.1167 -12.2519 -12.3917 -12.5316 -12.6713 -12.6403 -12.6057 -12.5713 -12.5367 -12.5023 -12.4677 -12.4333 -12.3987 -11.9649 -11.5231 -11.0813 -10.6395 -10.1977 -9.75588 -9.31414 -8.87229 -8.6405 -8.4127…
18.7886 18.8145 18.8421 18.6817 18.5176 18.4788 18.4425 18.4062 18.3699 18.1104 17.8465 17.5826 17.3187 17.0547 16.7908 16.5269 16.263 16.3588 16.4617 16.5647 16.6676 16.9467 17.2294 17.1988 17.162 17.0273 16.8907 16.754 16.6174 16.4729 16.3283 16.1837 16.039 16.0339 16.0317 16.1115 16.381 16.6072 16.8326 16.862 16.6998 16.5102 16.3203 16.1185 15.9166 15.5071 15.0936 14.9931 14.899 14.8171 14.735…
1 0.417003 0.469036 0.520949 0.572981 0.701729 0.832125 0.962402 1.0928 1.19958 1.30602 1.41234 1.51878 1.69949 1.88179 1.78209 1.48897 1.02363 0.367136 -0.285388 -0.749708 -0.995441 -0.923685 -0.634276 -0.34066 -0.238886 -0.140931 -0.0429753 0.0549801 0.01982 -0.0179895 -0.0557991 -0.0936086 -0.507274 -0.92842 -1.34957 -1.77071 -1.87228 -1.96749 -2.0627 -2.15791 -1.87727 -1.58914 -1.30101 -1.012…
72465 8.11298 8.50143 8.87018 9.23867 9.60703 9.97552 10.0201 10.0585 9.78342 9.50228 9.08399 8.66309 8.24208 7.82118 7.45106 7.08207 6.71296 6.34397 5.98661 5.6296 5.58568 5.54812 5.83442 6.12728 6.42003 6.71289 6.712 6.70539 6.69865 6.69203 6.90846 7.12945 7.35032 7.57131 7.35368 7.12745 6.90109 6.67486 6.43737 6.19978 5.96206 5.72447 5.48676 5.24917 5.01146 4.77387 4.88461 5.0024 5.12008 5.237…
107 4.28987 4.47879 4.29174 4.09732 3.90279 3.70837 3.65478 3.60412 3.55333 3.50267 3.3266 3.14815 3.15752 3.17074 3.22691 3.28406 3.02788 2.76558 2.50316 2.24086 2.29166 2.34881 2.51473 2.68281 2.66297 2.63938 2.36523 2.08609 1.80694 1.5278 1.64409 1.76825 1.89241 2.01657 2.14073 2.26489 2.38905 2.51321 2.46021 2.40368 2.34716 2.29063 2.2341 2.17758 2.12105 2.06452 2.14111 2.22035 2.29958 2.3788…
.86317 1.78468 1.70632 1.81576 1.92906 2.04224 2.15554 1.95551 1.74937 1.5431 1.33696 1.31862 1.30414 1.28954 1.27507 1.1112 0.944489 0.777655 0.610941 0.420617 0.229944 0.415008 0.607672 0.988144 1.37248 1.75669 2.14102 2.38429 2.62487 2.48947 2.34672 2.1078 1.86709 1.62626 1.38555 1.12123 0.856556 0.591767 0.327098 0.395097 0.469841 0.544464 0.619207 0.505902 0.388977 0.271932 0.155007 -0.06627…
133769 0.0923298 0.322679 0.274931 0.22177 0.250709 0.469331 0.84035 1.21445 1.60017 1.98625 2.10207 2.21262 2.12339 2.03029 1.89206 1.56512 1.16385 0.761291 0.158943 -0.259332 -0.466483 -0.669385 -0.680563 -0.687802 -0.695162 -0.702402 -0.690186 -0.677461 -0.664855 -0.65213 -0.862199 -1.07658 -1.27934 -1.48174 -1.42194 -1.16888 -0.591155 -0.00691876 0.545876 0.91024 1.18852 1.46529 1.48746 1.504…
7 0.530967 0.306106 0.0812452 -0.143615 -0.368476 -0.593337 -0.818198 -0.892814 -0.964317 -1.03594 -1.10744 -0.803213 -0.49138 -0.179667 0.132165 0.373405 0.613362 0.8532 1.09316 0.957138 0.813759 0.67026 0.526881 0.27914 0.0294453 -0.22037 -0.470065 -0.696389 -0.922126 -1.14798 -1.37372 -1.41165 -1.44572 -1.10405 -0.754781 -0.264687 0.228332 0.721231 1.21425 1.1764 1.12798 0.703712 0.271959 0.05…
59674 -0.946066 -0.923355 -0.587431 -0.245274 -0.161517 -0.0829031 -0.192217 -0.305271 -0.202992 -0.096426 0.0101395 0.116705 0.211525 0.306111 0.400697 0.495284 0.722985 0.953337 1.18369 1.41404 1.40948 1.40025 1.0778 0.749118 0.408692 0.0680318 0.16587 0.272435 0.406407 0.540924 0.487513 0.430362 0.209631 -0.0143564 -0.238344 -0.462331 -0.698063 -0.93403 -1.17 -1.40596 -1.44617 -1.48248 -1.5188…
8035 0.079726 0.0414174 0.00310869 -0.0352 -0.0177176 0.000875217 0.019468 0.0380608 0.0566536 0.0752465 0.0938393 0.112432 0.131025 0.149618 0.168211 0.186803 0.205396 0.223989 0.242582 0.261175 0.248935 0.236205 0.223355 0.210624 0.197774 0.185044 0.172193 0.159463 -0.0687213 -0.301071 -0.533542 -0.765892 -0.798689 -0.827391 -0.543001 -0.252257 -0.208288 -0.169108 -0.130048 -0.0908684 0.163525 …
4 CLAUSSAN_20170913_WAT_polar/7 -0.425862 -0.68696 -0.664241 -0.62634 -0.588439 -0.550537 -0.476659 -0.400856 -0.325053 -0.249251 -0.173448 -0.097645 -0.0218423 0.0539605 0.093037 0.130149 0.167261 0.204372 0.241484 0.278596 0.315708 0.352819 0.309983 0.262869 0.215756 0.168642 0.121529 0.0744151 0.0273015 -0.019812 -0.0394433 -0.0576044 -0.0757654 -0.0939265 -0.112088 -0.130249 -0.14841 -0.16657…
221485 -0.0918724 0.0490735 0.40588 0.774234 1.14259 1.51094 1.48805 1.44423 1.4004 1.35658 1.30076 1.24431 1.18785 1.13139 1.05894 0.985642 0.720463 0.44502 0.0976229 -0.253623 -0.393005 -0.329178 -0.191377 -0.0501679 -0.100835 -0.161767 -0.370603 -0.779228 -1.09019 -1.39537 -1.70056 -2.00574 -2.31093 -2.61611 -2.53755 -2.43845 -2.33935 -2.24026 -2.26158 -2.28935 -2.30513 -2.32026 -2.05957 -1.59…
8 -0.112237 0.00225029 0.116619 0.231106 0.345475 0.459962 0.574331 0.688818 0.611311 0.523657 0.415898 0.307188 0.378244 0.459041 0.63316 0.620518 0.385631 0.139529 0.0731921 0.0165965 -0.0401173 -0.0967129 -0.0934653 -0.0868919 -0.0804367 -0.0738633 -0.0674081 -0.0608347 -0.0543795 -0.0478061 0.106054 0.267793 0.429532 0.591271 0.75301 0.914749 1.07649 1.23823 1.39997 1.5617 1.72344 1.88518 1.6…
.212637 0.198299 0.18408 0.169742 0.155522 0.141184 0.126964 0.115 0.103281 0.0915682 0.0798556 0.0680181 0.0562988 0.0445862 0.0328736 0.0809975 0.132447 0.183904 0.23536 0.286692 0.338141 0.389598 0.441054 0.616805 0.799331 0.981863 1.16439 1.02701 0.872632 0.718263 0.563894 0.36143 0.156519 -0.048385 -0.253289 -0.138525 -0.00653461 0.125462 0.257459 0.35935 0.459631 0.559912 0.660193 0.760473 …
.5509 63.0897 63.2199 63.3819 63.5438 63.7058 63.8916 64.0789 64.278 64.4779 64.6988 65.1127 65.7167 66.5223 67.6938 69.0763 70.565 72.4426 74.7684 77.5009 80.8934 84.9598 89.7679 95.2535 101.185 107.33 113.378 118.524 122.331 124.406 125.105 124.839 123.866 122.218 120.149 117.866 115.642 113.42 111.459 109.512 107.769 105.652 103.092 100.318 97.6176 94.9216 92.5973 90.2929 87.9884 85.6841 83.71…
.057 201.565 198.781 195.98 192.848 189.698 187.019 185.005 184.009 183.961 184.577 186.12 188.495 192.064 196.989 203.39 211.242 220.575 231.375 243.401 256.104 268.84 280.673 290.794 298.884 304.951 309.077 311.185 311.616 310.556 308.644 306.691 305.386 305.011 305.173 304.722 302.317 296.868 288.092 276.715 263.741 250.497 237.791 226.009 215.454 206.114 197.586 189.739 182.102 175.113 168.87…
22.5415 22.7456 22.9504 23.359 23.7786 24.1022 24.6125 25.5614 26.725 27.8149 28.9004 30.1737 31.649 33.5702 35.9625 38.8464 42.2031 45.8954 50.0522 54.6647 59.62 64.4886 69.1596 73.4789 76.8206 78.6478 78.7978 77.4472 74.8057 71.1438 66.9831 62.6545 58.3182 53.9739 49.6292 45.5083 41.7193 38.3031 35.3536 32.9452 30.8844 28.9645 27.2431 25.9278 24.6336 23.2555 22.0648 21.388 20.93 20.3863 19.8376…
302 347.531 326.101 304.62 284.807 267.753 254.04 243.296 235.644 230.948 228.576 228.214 229.617 232.34 236.791 243.442 252.637 264.92 280.814 300.875 325.626 355.27 389.895 428.739 470.226 511.299 547.354 572.168 580.404 569.894 542.948 504.748 462.282 420.656 383.051 350.775 324.53 304.028 288.806 277.881 270.881 266.941 265.585 266.413 269.269 274.595 282.222 292.475 305.55 321.694 341.192 36…
4 -11.5531 -11.2686 -10.7922 -10.3056 -9.92283 -9.54566 -9.48828 -9.44801 -9.59962 -9.76149 -9.92336 -10.0852 -10.2092 -10.3312 -10.4532 -10.5752 -10.6972 -10.8192 -10.9412 -11.0632 -11.3851 -11.7176 -12.0502 -12.3828 -12.7153 -13.0479 -13.3804 -13.713 -13.8482 -13.9728 -14.0974 -14.2221 -14.3467 -14.4713 -14.5959 -14.7206 -14.8932 -15.0683 -15.2435 -15.4186 -15.5938 -15.769 -15.9441 -16.1193 -16…
65.8169 66.1119 66.4069 66.7019 66.7645 66.8147 66.8649 66.9152 66.9653 67.0156 67.0657 67.116 66.5425 65.9358 65.329 64.7223 64.1155 63.5088 62.902 62.2953 61.9305 61.5787 61.2268 60.875 60.5231 60.1714 59.8195 59.4677 59.1957 58.9282 58.6605 58.393 58.1253 57.8577 57.5901 57.3225 57.1063 56.893 56.6795 56.4662 56.2527 56.0394 55.8259 55.6126 55.3192 55.0217 54.724 54.4264 54.1287 53.8312 53.533…
1.3428 1.18422 1.34531 1.52362 1.70182 1.88013 1.9464 2.0068 2.06708 2.12747 2.18776 2.24815 2.30843 2.36883 2.40238 2.43462 2.46673 2.49897 2.33921 2.16931 1.99928 1.82938 1.63537 1.4402 1.24491 1.04973 0.974366 0.905532 1.15637 1.42444 1.66491 1.90402 1.82322 1.72544 1.50761 1.28348 1.07123 0.85974 0.720084 0.776272 0.734676 0.687424 0.652046 0.617428 0.582692 0.548074 0.743814 0.952002 1.16007…
.1942 11.1459 11.0976 11.0493 11.001 10.9527 11.0908 11.2388 11.3869 11.5349 11.671 11.8064 12.0498 12.107 12.0221 11.9301 11.8261 11.7215 11.6169 11.5122 11.4076 11.303 11.4179 11.5446 11.6712 11.7979 11.9245 12.0512 12.1779 12.3046 12.1913 12.0654 11.9393 11.8134 11.6873 11.5614 11.4353 11.3093 11.1928 11.0768 10.9607 10.8448 10.7287 10.6128 10.4967 10.3808 10.5125 10.6577 10.8027 10.9479 11.07…
5.69324 5.75627 5.86315 5.87657 5.66488 5.28164 4.98368 4.69086 4.52384 4.52357 4.70762 4.99714 5.06782 5.12663 5.19133 5.25647 5.56383 5.88427 6.19461 6.50452 6.52651 6.37331 6.25742 6.24004 6.39957 6.7283 7.06148 7.23466 6.94946 6.48042 6.08266 5.6893 5.60174 5.53054 5.45935 5.38815 5.31695 5.24576 5.17456 5.10336 4.86028 4.608 4.35571 4.10343 3.97907 3.86155 3.56215 3.25301 2.84244 2.58635 2.4…
75149 0.383016 0.191002 0.382623 0.59489 0.807039 1.01931 1.25544 1.49298 1.73039 1.96793 1.82159 1.65484 1.48798 1.32123 1.16299 1.00532 0.847538 0.689872 0.556073 0.423674 0.30315 0.183385 0.0655014 0.139719 0.433947 0.835459 1.31993 1.61682 1.74743 1.67793 1.63703 1.69427 1.9604 2.42942 2.82464 3.11956 3.19935 3.07617 2.9406 2.80504 2.65738 2.50918 2.33689 2.16343 1.98986 1.8164 1.60085 1.3831…
4018 -0.720618 -0.517423 -0.297121 -0.0768196 0.143482 0.234367 0.31833 0.492234 0.511052 0.419383 0.322261 0.215145 0.107494 0.0358206 -0.0339285 -0.103678 -0.173427 -0.243176 -0.312925 -0.382674 -0.452423 -0.265837 -0.065414 0.134891 0.335314 0.343743 0.342025 0.34019 0.338472 0.544503 0.761771 0.968927 1.17567 1.15244 0.957133 0.843098 0.733994 0.616276 0.498222 0.38005 0.261997 0.143825 0.025…
8 0.74002 0.759339 0.578773 0.48976 0.406317 0.325755 0.245471 0.165069 0.0847848 0.00438261 -0.0759013 -0.156303 -0.236587 -0.289008 -0.339813 -0.390736 -0.441541 -0.472477 -0.502226 -0.526097 -0.549529 -0.504998 -0.360893 -0.0537582 0.4537 0.785542 1.10744 1.35739 1.41161 1.35562 1.2943 1.22098 1.14702 1.06107 0.974472 0.887878 0.801284 0.917059 1.04366 1.17026 1.29686 1.42346 1.55007 1.67667 1…
888 -0.0993351 -0.0921899 -0.0927163 -0.0932428 -0.0937692 0.0975808 0.299195 0.50081 0.702424 0.672188 0.629549 0.586909 0.54427 0.501631 0.458992 0.416353 0.373714 0.333324 0.293178 0.252915 0.212769 0.172506 0.132361 0.092097 0.0519517 0.0916367 0.135717 0.179678 0.223758 0.26772 0.3118 0.355762 0.399842 0.528249 0.661292 0.794217 0.92726 1.06018 1.19323 1.32615 1.4592 1.35228 1.23264 1.11289 …
-0.0277906 0.022613 -0.082883 -0.196719 -0.310555 -0.42439 -0.34635 -0.258045 -0.16974 -0.0814348 -0.0442219 -0.00961726 0.0248692 0.0594738 0.0939602 0.128565 0.163051 0.197656 0.244135 0.291373 0.338493 0.385732 0.432852 0.480091 0.527211 0.574449 0.446182 0.308652 0.171002 0.0334717 -0.0901864 -0.212978 -0.335887 -0.458679 -0.573594 -0.687963 -0.578594 -0.457132 -0.189882 0.0852911 0.200449 0.…
5 CLAUSSAN_20170913_WAT_polar/6 0 0 0 0 0 0 0.546643 0.880111 0.880111 0.880111 0.880111 0.880111 0.880111 0.880111 0.727024 0.480548 0.234072 -0.0124043 -0.25888 -0.505356 -0.751832 -0.998308 -1.00713 -0.870969 -0.734811 -0.598653 -0.462495 -0.326337 -0.190179 -0.0540208 0.0130008 0.0378472 0.0626936 0.0875399 0.112386 0.137233 0.162079 0.186925 0.0734988 -0.124278 -0.322055 -0.519832 -0.717609 …
2218 -0.703297 -0.684413 -0.66553 -0.631832 -0.589096 -0.546361 -0.503625 -0.50163 -0.524489 -0.547347 -0.570206 -0.60788 -0.654591 -0.701302 -0.748013 -0.893491 -1.09922 -1.54199 -2.12935 -2.70191 -3.26542 -3.5919 -3.77377 -3.67771 -3.41211 -2.90946 -2.26221 -1.7483 -1.31572 -0.883149 -0.450574 -0.136518 0.105237 0.109953 -0.0299322 -0.0364826 0.038305 0.113093 0.18788 0.268841 0.353567 0.438293…
74726 2.21231 1.67737 1.14243 0.835884 0.668668 0.501452 0.334236 0.16702 -0.000196497 -0.167413 -0.334629 -0.432708 -0.488612 -0.544517 -0.600421 -0.419286 -0.0935502 0.232186 0.557921 0.582265 0.422752 0.263238 0.103724 0.18125 0.403377 0.625503 0.84763 1.30186 1.89767 2.49349 3.0893 3.44808 3.66226 3.87643 4.09061 4.12083 4.03884 3.95685 3.87485 3.34347 2.53795 1.73243 0.926915 0.0522592 -0.86…
48802 -1.20204 -1.12841 -1.18431 -1.24021 -1.29612 -1.11498 -0.789248 -0.463513 -0.137777 0.286726 0.771478 1.25623 1.74098 1.89981 1.8598 1.58276 1.16112 0.704908 0.22761 -0.0126498 -0.108308 0.0182576 0.280387 0.305477 0.185966 -0.0389478 -0.328159 -0.617371 -0.906583 -1.21061 -1.52367 -1.83674 -2.1498 -2.4925 -2.85327 -3.21403 -3.5748 -3.59483 -3.40699 -2.98211 -2.41263 -1.95427 -1.56368 -1.17…
.798 589.127 584.318 580.988 579.689 580.504 583.028 587.364 593.401 600.017 606.633 612.863 617.911 621.847 624.983 627.564 630.93 636.523 644.071 652.771 662.768 673.323 683.867 694.47 705.109 714.957 724.324 734.165 745.243 757.354 770.691 784.872 799.69 815.667 833.122 851.965 871.776 891.368 910.65 929.072 946.971 965.807 986.164 1008.51 1032.2 1056.21 1080.24 1103.92 1128.31 1155.38 1185.94…
1 1664.23 1664.26 1669.08 1682.65 1704.76 1732.7 1763.19 1794.65 1828.89 1868.74 1915.43 1966.96 2018.35 2063.44 2097.01 2114.47 2112.31 2088.69 2046.47 1995.11 1949 1923.28 1930.54 1979.43 2076.69 2230.2 2450.32 2750.72 3148.6 3662.89 4305.96 5063.81 5858.77 6525.52 6860.19 6745.84 6236.98 5512.97 4760.28 4096.78 3564.5 3157.16 2848.62 2610.14 2419.24 2262.23 2132.17 2025.19 1936.93 1861.04 1793…
95.6637 94.3412 93.0186 92.2269 91.759 91.2912 90.8233 90.3555 89.8876 89.4198 88.9519 89.0075 89.3824 89.7574 90.1323 90.7443 91.5008 92.7315 94.2513 95.7133 97.14 99.0704 101.308 104.178 107.907 112.242 117.244 122.761 129.366 137.665 147.593 159.502 173.847 191.131 211.201 233.833 258.389 283.207 306.252 324.52 335.723 339.213 335.022 324.769 311.002 295.184 278.703 262.558 247.567 233.884 221…
2954.18 2896.03 2812.42 2708.44 2592.27 2475 2371.08 2293.77 2253.63 2256.47 2301.26 2378.15 2468.26 2547.89 2600.39 2626.09 2642.77 2676.23 2750.79 2886.24 3094.92 3374.68 3694.93 3987.26 4166.97 4183.95 4054.19 3839.32 3601.23 3375.87 3175.58 3002.29 2856.52 2737.43 2642.23 2564.77 2499.09 2443.17 2399.13 2370.54 2360.95 2371.39 2397.58 2426.56 2438.69 2415.76 2350.91 2253.88 2145.28 2045.42 19…
45 82.2852 82.0059 81.7267 81.882 82.3024 82.7228 83.1432 83.771 84.5253 85.2797 86.034 86.6982 87.3074 87.4426 87.2885 86.8481 86.2329 85.6177 85.0025 84.4367 83.901 83.3653 82.8296 82.531 82.3769 82.2229 82.0688 82.0339 82.0717 82.1094 82.1472 82.422 82.8414 83.2608 83.6802 84.0996 84.519 84.9384 85.3579 85.3032 84.9593 84.6154 84.2716 83.8215 83.3067 82.7919 82.2771 81.7623 81.2474 80.7326 80.…
15.4893 15.5377 15.442 15.3464 15.2507 15.6291 16.2968 16.9644 17.632 18.2305 18.7868 19.3431 19.8994 20.9298 22.2494 23.569 24.8886 26.7329 28.8972 31.0616 33.226 35.015 36.5751 37.6118 37.855 37.4732 36.8866 36.3 35.7134 35.5021 35.9938 37.0611 38.7773 41.1047 44.1027 47.1232 49.981 52.7796 55.0679 56.7806 57.8445 58.1155 57.6052 56.5686 55.3874 54.3938 53.5148 52.6357 51.7567 50.9615 50.2176 4…
.51667 6.72215 6.92763 7.13311 7.15093 7.05428 6.95763 6.86098 6.76432 6.66767 6.57102 6.47437 6.49639 6.59081 6.68522 6.77964 6.87405 6.96847 7.06289 7.1573 7.25172 7.34613 7.44055 7.53497 7.62938 7.7238 7.81822 7.91263 8.21075 8.63314 9.05553 9.47792 9.42623 9.08534 8.74444 8.40355 8.41822 8.64979 8.88135 9.11292 9.34449 9.57606 9.80763 10.0392 10.1245 10.1205 10.1165 10.1125 10.1086 10.1046 10…
.502 46.0508 45.5996 45.1336 44.6585 44.1835 43.7084 43.337 43.0289 42.7208 42.4128 41.9713 41.4486 41.1628 41.0217 41.167 41.487 41.807 42.1271 42.136 41.9551 41.5372 40.9746 40.7407 40.7071 40.9106 41.2587 41.592 41.9163 42.0035 41.9461 41.8195 41.6508 41.4821 41.3134 41.1299 40.9373 40.7448 40.5522 40.5671 40.7084 40.8498 40.9912 41.1474 41.3126 41.4778 41.6431 41.6355 41.5224 41.6464 41.915 4…
1 29.515 29.283 29.0509 28.8188 28.5868 28.3547 28.2708 28.2772 28.2837 28.2902 28.5337 28.9218 29.3099 29.698 29.8108 29.7556 29.7004 29.6453 29.8272 30.1536 30.4801 30.8066 31.2664 31.8076 32.3487 32.8899 33.194 33.3535 33.513 33.6725 33.9217 34.2256 34.5294 34.8333 35.6113 36.6784 37.7456 38.8127 39.7811 40.6892 41.5974 42.5055 43.1766 43.7031 44.2296 44.7561 46.1888 48.1742 50.1597 52.1452 54…
.02351 3.02376 2.78697 2.40558 2.02419 1.6428 1.1577 0.60934 0.0609807 -0.487379 -0.561659 -0.346738 -0.131817 0.0831041 0.170246 0.179439 0.188632 0.197826 0.207019 0.216212 0.225405 0.234598 0.396879 0.652548 0.908217 1.16389 1.72573 2.47435 3.46001 4.59027 5.57979 6.48346 6.83403 6.84719 6.42085 5.7264 5.03194 4.33748 4.25044 4.53394 5.2125 6.13207 6.57755 6.73383 6.49505 6.01527 5.70817 5.506…
.49732 -1.65435 -1.81138 -1.96841 -2.12544 -2.28247 -2.4395 -2.29035 -1.95443 -1.6185 -1.28258 -0.946659 -0.610736 -0.274813 0.0611098 0.248883 0.346281 0.443679 0.541076 0.638474 0.735872 0.83327 0.930667 0.956768 0.939376 0.921983 0.904591 0.902013 0.908473 0.914933 0.921393 1.076 1.32099 1.80301 2.42964 3.14515 3.91489 4.28957 4.42324 4.26864 3.93818 3.60773 3.27727 2.92212 2.55191 2.1817 1.81…
1.74135 -1.80123 -1.86111 -1.68395 -1.36219 -1.04043 -0.718669 -0.149993 0.569309 1.28861 2.00791 2.39635 2.58295 2.37448 1.925 1.76813 1.78975 1.81136 1.83298 1.60768 1.23175 0.855828 0.479902 0.168175 -0.10439 -0.139915 -0.0308393 0.181941 0.457984 0.338962 -0.0210622 -0.498988 -1.04884 -1.36165 -1.52986 -1.303 -0.835146 -0.367289 0.100568 0.272126 0.262932 0.253739 0.244546 0.235353 0.22616 0.…
5 -0.173359 0.0698873 0.313133 0.556379 0.799625 1.04287 1.28612 1.52936 1.47631 1.24251 1.0087 0.774897 0.555907 0.345956 0.136004 -0.0739481 -0.160288 -0.17122 0.0548871 0.425595 0.885192 1.39902 1.51777 1.39553 1.07081 0.622585 0.174356 -0.273872 -0.406048 -0.345423 -0.0477585 0.394507 0.486151 0.363907 0.241663 0.119419 -0.121345 -0.434409 -0.510434 -0.441858 0.00203042 0.67487 1.34771 2.0205…
6 CLAUSSAN_20170913_WAT_polar/5 -0.69587 -0.487808 -0.179917 0.240674 0.715338 0.958823 1.09139 1.02167 0.854894 0.68812 0.521346 0.340123 0.151968 -0.0361874 -0.224343 -0.31822 -0.366862 -0.415505 -0.464147 -0.50412 -0.539934 -0.575748 -0.611561 -0.583801 -0.525537 -0.328565 -0.0650402 0.198484 0.462009 0.586825 0.645089 0.639779 0.604145 0.568599 0.532872 0.47972 0.418429 0.357225 0.295841 0.24…
-1.03401 -1.32612 -1.75152 -2.28104 -2.86029 -2.9771 -2.87224 -2.66489 -2.40831 -2.15174 -1.89516 -1.60969 -1.31035 -1.01101 -0.711676 -0.308307 0.144976 0.598259 1.05154 1.50483 1.95811 2.41139 2.86468 3.11784 3.275 3.43215 3.5893 3.81003 4.06126 4.17378 4.21975 3.93918 3.50193 2.8335 2.05416 1.3326 0.63878 0.0836652 -0.404897 -0.665892 -0.817519 -0.737878 -0.547498 -0.617282 -0.811671 -0.774794…
57193 -1.8042 -2.0654 -2.0491 -1.89988 -1.45888 -0.877667 -0.296363 0.28476 0.689522 1.00989 0.86798 0.50405 0.0995769 -0.324307 -0.609483 -0.828107 -0.856007 -0.792398 -0.451372 0.0227577 0.404416 0.741706 0.940288 1.07232 1.30838 1.59435 1.88033 2.1663 2.40243 2.61464 2.96555 3.38302 3.88719 4.43294 4.70129 4.83652 4.49784 3.93177 3.50441 3.1436 2.86081 2.61546 2.0927 1.43683 1.04844 0.788387 0…
23 1.7825 1.48966 1.60419 1.9144 2.2247 2.53481 2.60066 2.54916 2.2664 1.8729 1.47948 1.08589 0.923383 0.871981 0.664619 0.382206 0.0997053 -0.182614 -0.172983 -0.0234942 0.125908 0.27549 0.278504 0.210972 0.143354 0.0759164 0.00856533 -0.0589663 -0.126585 -0.194022 -0.272932 -0.357569 -0.442293 -0.526835 -0.602622 -0.67443 -0.746325 -0.818039 -0.955046 -1.12324 -1.15265 -1.11568 -0.838945 -0.446…
1.397 598.151 616.025 636.087 659.021 685.128 715.433 751.106 792.516 839.627 892.463 950.837 1014.86 1085.43 1164 1252.54 1354.37 1473.4 1615.63 1788.39 2000.88 2265 2595.11 3008.91 3528.96 4182.03 4993.42 5977.29 7115.53 8323.71 9422.6 10165.6 10350 9937.52 9068.88 7971.44 6855.11 5859.3 5049.68 4438.86 4010.49 3736.02 3581.59 3508.13 3470.1 3419.55 3317.9 3148.58 2920.39 2659.33 2393.96 2146.6…
684.994 684.073 692.836 711.563 739.229 773.737 812.613 852.111 887.1 912.303 924.359 923.266 911.193 892.762 873.78 860.048 856.203 865.591 890.124 931.067 991.325 1075 1188.36 1337.8 1526.4 1748.29 1982.77 2191.05 2324.53 2346.41 2252.55 2072.06 1849.28 1623.83 1421.83 1254.53 1121.54 1015.97 930.432 858.788 796.777 742.371 695.658 657.367 627.616 605.933 591.794 585.004 585.213 591.41 602.558 …
8099 74.1247 71.1549 68.6708 66.8472 65.9371 65.3375 65.1307 65.1127 65.3722 66.3195 67.9136 70.2454 73.5833 77.8307 82.5408 87.9002 93.7455 99.696 105.022 109.124 111.546 112.08 110.628 107.228 102.501 96.8811 91.0873 85.3379 80.1086 75.1289 70.7503 66.66 62.6045 58.5655 55.7519 54.0809 52.3641 50.4975 49.3129 48.4555 47.5981 46.7407 46.2048 45.8231 45.4415 45.0598 44.9556 44.9844 45.0133 45.042…
04 841.178 851.468 877.313 917.852 971.705 1036.39 1108.15 1180.22 1241.75 1279.18 1281.23 1245.9 1182.93 1108.31 1037.1 979.746 943.152 931.124 945.287 987.177 1057.29 1154 1271.1 1392.91 1492.93 1541.35 1520.9 1436.12 1309.01 1166.34 1029.76 912.016 817.854 747.339 697.881 666.528 651.016 649.313 657.882 671.463 683.012 685.537 675.651 655.105 628.786 602.532 581.459 568.512 564.063 566.747 575…
0281 -10.4549 -10.8815 -11.2156 -11.5055 -11.7955 -12.0853 -12.375 -12.6649 -12.9549 -13.2447 -13.5178 -13.7831 -14.0485 -14.3137 -14.5788 -14.8441 -15.1095 -15.3748 -15.5359 -15.6472 -15.7587 -15.8699 -15.9811 -16.0925 -16.2039 -16.3152 -16.0643 -15.6396 -15.2149 -14.7902 -14.3655 -13.9408 -13.5161 -13.0915 -12.8864 -12.7867 -12.687 -12.5873 -12.4876 -12.3879 -12.2883 -12.1886 -12.2355 -12.3529 …
66727 10.0006 10.3256 10.6506 10.9756 11.0311 10.9573 10.8836 10.8098 10.736 10.6623 10.5885 10.5147 10.0826 9.47862 8.8746 8.27058 7.6839 7.10553 6.54451 5.9918 5.48605 5.28043 5.32937 5.43637 5.40456 5.30639 5.2083 5.11004 5.08682 5.09983 5.11292 5.12584 5.39874 5.79662 6.19458 6.59235 7.19594 7.8985 8.47977 8.72521 8.6872 8.57727 8.45008 8.3144 8.03414 7.68473 7.33542 6.98592 6.7577 6.5879 6.6…
08 -1.25856 -1.47487 -1.69109 -1.90749 -1.89857 -1.78133 -1.664 -1.54685 -1.42979 -1.31254 -1.19521 -1.07806 -1.30849 -1.70547 -2.10236 -2.49943 -2.43423 -2.147 -1.85969 -1.57256 -1.28552 -0.998295 -0.710984 -0.423854 -0.119471 0.193411 0.506379 0.819167 1.03289 1.19931 1.48719 2.11054 3.07496 4.1394 4.91494 5.27424 5.26917 5.15335 5.02029 4.87873 4.43076 3.83601 3.24134 2.64649 2.07612 1.51771 0…
137 20.5781 20.8424 21.1069 21.3713 21.6356 21.9001 22.1644 22.4288 23.0815 23.9205 24.7596 25.5986 26.4376 27.2767 28.1156 28.9546 29.915 30.9336 31.9523 32.9709 34.0242 35.0942 36.164 37.2339 38.972 41.0305 43.6438 46.5235 50.1313 54.0886 58.6007 63.3789 68.3015 73.2935 78.0081 82.0349 85.0788 87.2241 88.8834 90.4373 92.2841 95.1963 99.627 105.498 112.831 121.946 133.231 147.293 165.094 187.735…
481 -1.09508 -1.04671 -0.998331 -0.949956 -0.901581 -0.853206 -0.804831 -0.756455 -0.898804 -1.13266 -1.52257 -1.70993 -1.3654 -0.829527 -0.27632 0.285206 0.543489 0.656095 0.768614 0.881314 0.9941 1.10671 1.21922 1.33192 1.28866 1.17035 1.05195 0.933735 1.09302 1.38523 1.67735 1.96965 2.27793 2.59366 2.9093 3.22513 2.9862 2.48089 1.99283 1.51327 1.44413 1.84912 2.23108 2.53835 2.58563 2.50794 2.…
94752 -1.85442 -1.76123 -1.66796 -1.85156 -2.16764 -2.48391 -2.80017 -2.65399 -2.28614 -1.9182 -1.55018 -1.1361 -0.699558 -0.263206 0.173153 0.332182 0.357927 0.383765 0.40969 0.69804 1.11212 1.52612 1.94029 1.8922 1.62208 1.35187 1.08184 0.777229 0.455794 0.134273 -0.187068 -0.230905 -0.141819 -0.0528195 0.0363607 0.131407 0.229046 0.326598 0.424331 0.244734 -0.0681478 -0.381116 -0.693904 -0.896…
691579 -0.563398 -0.299519 -0.0357276 0.228245 0.477855 0.720352 0.962762 1.20535 1.69655 2.30717 2.68669 2.95511 3.08763 3.15516 2.89913 2.48762 1.94021 1.32782 0.946694 0.676308 0.717927 0.909471 1.1011 1.29255 1.26646 1.13621 1.00605 0.875715 0.74529 0.615044 0.484886 0.354546 0.11431 -0.178433 -0.471089 -0.763926 -0.779434 -0.661656 -0.543792 -0.426108 -0.13043 0.250511 0.631365 1.0124 1.2461…
-0.54936 -0.81823 -1.07048 -1.31476 -1.55905 -1.80333 -1.77019 -1.60395 -1.43771 -1.27147 -1.07056 -0.853003 -0.635448 -0.417893 -0.30437 -0.24076 -0.454567 -0.801479 -1.17079 -1.55066 -1.65303 -1.62247 -1.47063 -1.26038 -1.05004 -0.839886 -1.06906 -1.5088 -1.67103 -1.70035 -1.42343 -0.999366 -0.575215 -0.151244 0.254579 0.651917 1.04934 1.44659 1.72237 1.94011 1.88051 1.68764 1.33284 0.900587 0.…
456 -0.0358644 -0.247272 -0.458499 -0.484695 -0.422335 -0.360062 -0.297609 -0.235068 -0.172709 -0.110436 -0.0479822 0.0781325 0.23457 0.390921 0.547452 0.70407 0.860507 1.01686 1.17339 1.20647 1.1801 1.15364 1.12736 0.832421 0.408356 -0.0157954 -0.439766 -0.849201 -1.25188 -1.51595 -1.71328 -1.6909 -1.56332 -1.15842 -0.620235 0.0300163 0.733815 1.29882 1.79745 1.91761 1.85596 1.51681 1.04473 0.51…
7 CLAUSSAN_20170913_WAT_polar/4 -0.302732 -0.32025 -0.0183124 0.301098 0.37141 0.427307 0.302041 0.166291 0.20793 0.259835 0.311739 0.363643 0.404225 0.444151 0.484077 0.524004 0.3889 0.243668 0.0984364 -0.0467956 -0.192028 -0.33726 -0.482492 -0.627723 -0.576696 -0.514311 -0.451926 -0.389541 -0.315834 -0.241471 -0.167108 -0.0927454 -0.153665 -0.222413 -0.109999 0.0128996 0.237702 0.468401 0.33677…
07 0.985658 1.63103 1.92324 1.99823 1.69954 1.13078 0.547608 -0.0582107 -0.66534 -1.31021 -1.95727 -2.60432 -3.25138 -3.43598 -3.59381 -3.75164 -3.90948 -3.68234 -3.43292 -3.38732 -2.99118 -1.90981 -0.790003 0.35245 1.49621 2.59469 3.69054 4.36368 4.65003 4.43326 3.82626 3.37946 2.94314 3.17108 3.43747 3.70385 3.97023 3.97242 3.95932 3.94622 3.93312 3.92002 3.90692 3.89382 3.88071 3.42756 2.94895…
59147 0.301936 0.412488 0.0265206 -0.386966 -1.00426 -1.27102 -1.03372 -0.406135 0.423581 1.26378 1.91527 2.55584 2.79634 2.65136 2.21273 1.75832 1.65868 1.9419 2.34422 2.38989 1.99943 1.22262 0.160651 -0.916611 -1.83536 -2.3826 -2.36539 -1.95441 -1.70362 -1.46331 -0.978387 -0.479308 0.0197708 0.51885 1.01793 1.51701 1.99344 2.46856 2.4153 1.96913 1.7058 1.45426 1.18008 0.904587 0.629096 0.353604…
5 0.352382 -0.0240447 -0.411829 -1.00342 -1.24448 -0.966379 -0.659445 -0.352512 -0.0455783 -0.136471 -0.612712 -1.26844 -1.93333 -2.80204 -3.68254 -4.01955 -3.96279 -3.63596 -2.93239 -2.38901 -1.85612 -1.25529 -0.650534 -0.045775 0.558984 0.547601 0.500563 0.453525 0.406486 0.359448 0.31241 0.265372 0.218334 0.00522973 -0.217484 -0.440198 -0.662912 -0.885626 -1.10834 -1.33105 -1.55377 -1.12684 -0…
7 280.561 276.571 272.588 268.605 264.623 261.364 258.148 254.932 251.716 249.149 246.619 244.09 241.56 239.756 237.993 236.23 234.467 233.211 231.985 230.758 229.532 229.121 228.756 228.438 228.121 228.107 228.835 230.647 232.518 234.677 236.852 238.952 241.047 242.819 243.364 242.738 240.84 237.951 234.284 229.865 224.681 219.727 214.788 210.529 206.309 203.281 200.323 197.365 194.407 192.344 1…
353.299 351.398 351.815 353.973 357.433 362.245 367.132 371.792 377.164 383.502 391.584 402.149 415.026 430.475 448.722 469.055 491.674 517.393 545.941 577.421 613.651 656.638 707.006 763.607 823.201 877.803 914.473 916.819 876.9 802.821 713.132 624.519 545.918 480.858 428.867 388.369 357.432 334.62 318.288 306.714 299.018 294.306 291.446 290.737 291.355 293.567 297.075 300.05 302.989 305.113 307…
55.784 157.022 158.127 159.224 160.322 161.419 162.154 162.868 163.583 164.297 166.053 167.869 169.685 171.501 174.661 177.898 180.774 184.352 188.552 193.509 199.233 205.723 213.071 221.191 229.782 239.607 249.992 260.767 271.888 281.821 288.58 291.538 290.722 286.56 280.477 273.568 267.674 263.048 259.595 257.413 256.147 254.929 253.138 251.314 249.489 247.665 246.656 245.694 244.732 243.77 243…
17.811 422.22 428.177 435.424 443.285 451.903 461.467 472.291 484.484 497.476 510.39 522.089 530.487 534.109 533.011 527.55 520.009 511.637 503.826 497.259 492.543 489.62 487.974 487.604 488.542 490.76 494.239 498.996 504.623 510.296 516.361 521.724 525.717 528.426 531.17 533.92 536.263 539.307 543.415 548.79 555.609 563.233 570.822 578.408 587.638 598.655 612.231 628.123 646.178 664.352 681.243 …
99 28.0256 27.9869 27.9756 27.9644 27.9532 28.6666 29.422 30.1773 30.9327 32.4103 33.9298 35.4492 36.9687 38.8504 40.7532 43.3806 46.0499 49.1948 52.3672 56.0151 60.0529 64.4815 68.2069 70.509 71.0403 69.7952 66.762 62.529 57.8698 53.0992 48.6855 44.4288 40.9045 38.0487 35.9538 34.0594 32.5364 31.5175 30.5266 29.9207 29.337 28.9461 28.5663 28.1865 27.8067 27.6986 27.6063 27.1516 26.676 26.223 25.…
10.1338 9.72875 9.8731 10.2292 10.7279 11.2342 11.7518 12.2701 12.1317 11.9553 11.7788 11.6024 11.426 11.2496 11.0731 10.8967 10.8023 10.7126 10.6228 10.5331 10.4434 10.3537 10.264 10.1743 10.2205 10.2745 10.3285 10.3825 10.4366 10.4906 10.5446 10.5986 10.7046 10.8135 10.9224 11.0313 11.1025 11.1715 11.2405 11.3095 11.3936 11.4786 10.9597 10.4058 9.85196 9.2981 9.34812 9.43309 10.0829 10.7654 11.…
.85414 -2.62718 -2.40022 -2.17327 -1.99632 -1.82227 -1.64821 -1.47416 -1.30011 -1.12605 -0.951998 -0.777944 -0.724666 -0.678376 -0.632087 -0.585797 -0.539507 -0.493218 -0.446928 -0.400639 0.0277909 0.478334 0.928878 1.37942 1.10531 0.789272 0.473231 0.157189 -0.158853 -0.474894 -0.790936 -1.10698 -1.42302 -1.73906 -2.0551 -2.37115 -2.45743 -2.53042 -2.60341 -2.6764 -2.74939 -2.82238 -2.89537 -2.9…
721 39.5429 40.7271 41.9322 42.9449 43.9464 44.9479 45.9495 46.3424 46.7001 47.0578 47.4155 47.7733 48.131 48.4887 48.8464 48.5248 48.1638 47.8028 47.4419 47.0696 46.6967 46.3237 45.9508 45.3789 44.7955 44.0309 43.2558 42.3675 41.4727 40.9401 40.4286 39.7359 39.0327 38.1483 37.2534 36.9813 36.7453 36.8715 37.0188 36.4857 35.9133 34.9785 34.0227 32.9425 31.855 31.3714 30.9227 30.508 30.0952 29.501…
3.3658 35.3365 37.3038 39.2257 41.145 43.4267 45.0047 45.8915 45.5331 43.746 41.1557 37.6931 34.1825 31.1691 28.9091 27.2874 26.0625 24.6699 23.2664 21.8855 20.5059 19.5642 18.6477 17.7313 16.8149 16.6231 16.4732 16.3234 16.1735 15.9251 15.6709 15.4168 15.1626 14.9084 14.6543 14.4001 14.146 14.1032 14.0726 14.042 14.0115 13.9809 13.9503 13.9198 13.8892 14.1568 14.4416 14.7265 15.0113 15.2962 15.5…
79 -0.520561 -0.0565419 0.407477 0.146845 -0.155722 -0.458289 -0.760855 -0.469925 -0.144651 0.180624 0.505899 0.468848 0.41083 0.352812 0.294794 -0.0123223 -0.333854 -0.655385 -0.976917 -1.29845 -1.61998 -1.94151 -2.26304 -2.27733 -2.27384 -2.27034 -2.26685 -2.26336 -2.25986 -2.25637 -2.25287 -1.77383 -1.26726 -0.760699 -0.254134 -0.109894 0.0133783 0.136651 0.259923 0.0972984 -0.081871 -0.26104 …
2.44301 2.14456 1.84611 1.54766 1.24921 1.15622 1.07512 0.994019 0.912919 0.831818 0.750718 0.669618 0.588517 0.160188 -0.288234 -0.736656 -1.18508 -1.61086 -2.03532 -2.6636 -2.94134 -2.53291 -2.08598 -1.61641 -1.14553 -0.49349 0.169038 0.46924 0.748474 0.891837 1.02734 0.800511 0.552719 0.123763 -0.315676 -0.151239 0.048143 0.495798 0.95782 1.05752 1.13625 0.611101 0.0510099 -0.509081 -1.06917 -…
-2.13994 -2.30102 -2.46209 -2.62317 -3.10742 -3.61036 -4.11331 -4.61626 -4.39455 -4.13092 -3.86728 -3.60364 -2.80406 -1.97347 -1.14288 -0.312285 -0.206343 -0.142336 -0.0783295 -0.0143226 0.277081 0.581644 0.886207 1.19077 1.13301 1.05428 0.975548 0.896818 0.878476 0.863629 0.848781 0.833933 0.781344 0.72657 0.671796 0.617022 0.717935 0.827857 0.333903 -0.194996 -0.950348 -1.7188 -2.12494 -2.5101 …
61 -1.65181 -1.47832 -1.30115 -0.761651 -0.201186 0.178117 0.546937 0.31188 0.0418786 -0.462125 -0.97967 -1.13489 -1.26914 -0.920293 -0.543489 -0.166684 0.210121 -0.109419 -0.469255 -0.829091 -1.18893 -0.824112 -0.417362 -0.0106131 0.396136 0.73495 1.06983 1.40471 1.7396 1.57628 1.38413 0.829664 0.254226 -0.310715 -0.875049 -1.07706 -1.2581 -1.16739 -1.06097 -0.592212 -0.102491 0.364585 0.830351 …
8 CLAUSSAN_20170913_WAT_polar/3 -0.159331 -0.239227 -0.167069 -0.0791841 0.00870067 0.0965854 0.0975828 0.0895933 0.0816038 0.0736143 0.0591761 0.0440709 0.0289657 0.0138605 -0.00124472 -0.0163499 -0.0314551 -0.0465603 -0.0399437 -0.0310803 -0.0222169 -0.0133535 -0.00449014 0.00437324 0.0132366 0.0221 -0.0297899 -0.0879636 -0.195012 -0.220114 -0.140393 -0.0507604 0.0443025 0.14004 0.15422 0.15996…
-0.798169 -0.69843 -0.581958 -0.470916 -0.360436 -0.345894 -0.428163 -0.470544 -0.50787 -0.510803 -0.510179 -0.509555 -0.50893 -0.595194 -0.690444 -0.780263 -0.869521 -0.926649 -0.893453 -0.900246 -0.911992 -0.831522 -0.741402 -0.651383 -0.561263 -0.483915 -0.407777 -0.33174 -0.255601 -0.313516 -0.385184 -0.505827 -0.544536 -0.515757 -0.480814 -0.353656 -0.216847 -0.0475564 0.125205 0.153053 0.16…
136056 -0.355533 -0.483489 -0.502899 -0.425125 -0.244236 -0.0536108 0.142445 0.339062 0.470514 0.595225 0.719937 0.844648 0.895143 0.937962 0.884843 0.734913 0.506984 0.272031 -0.0499118 -0.38074 -0.689947 -0.909919 -1.01602 -1.02427 -0.90054 -0.763981 -0.70355 -0.65088 -0.589262 -0.439718 -0.190782 0.0676179 0.258488 0.355597 0.347681 0.329942 0.310292 0.290556 0.270719 0.250983 0.211234 0.16952…
-0.0835347 -0.0543347 -0.0306666 -0.00757184 0.0155229 0.0387307 -0.0343273 -0.117343 -0.20036 -0.283263 -0.439578 -0.603488 -0.786405 -0.927731 -0.95515 -0.884367 -0.72857 -0.477909 -0.155912 0.129088 0.311847 0.397722 0.410926 0.374099 0.378937 0.345219 0.285184 0.266334 0.194958 0.161241 0.22695 0.215588 0.0974915 -0.074046 -0.133423 -0.180736 -0.230765 -0.280961 -0.216539 -0.140151 -0.0637514…
.11634 2.06278 2.00923 1.95556 1.90199 1.84844 1.79488 1.7213 1.64577 1.57024 1.49471 1.43537 1.37781 1.27681 1.25821 1.38459 1.61203 1.92993 2.34314 2.71635 3.0846 3.32797 3.47153 3.42497 3.27291 3.15531 3.04221 2.92357 2.80446 2.68537 2.56627 2.44413 2.32177 2.32434 2.4267 2.48364 2.53506 2.46702 2.29974 2.23921 2.19076 2.13689 2.08246 2.01706 1.95064 1.88965 1.82923 1.77368 1.80563 1.7977 1.78…
28693 4.49385 4.70132 4.81105 4.91067 5.05374 5.1144 5.0611 4.91004 4.79345 4.68135 4.65703 4.6418 4.62657 4.61134 4.50923 4.39812 4.28702 4.17591 4.07929 3.98417 3.88904 3.79392 3.78568 3.78643 3.78718 3.78792 3.86753 3.95529 4.03762 4.1195 4.16326 4.1162 4.10902 4.10701 4.01621 3.91621 3.82165 3.72776 3.78763 3.9503 4.07307 4.19091 4.32063 4.45158 4.63141 4.72952 4.78596 4.83901 4.83776 4.9179 …
961 1.66383 1.83273 1.99602 2.08848 2.08673 2.17375 2.18398 2.03137 1.86284 1.64 1.49844 1.46361 1.43889 1.41961 1.40088 1.38216 1.36343 1.34471 1.32598 1.24616 1.16002 1.07389 0.987864 1.04655 1.1202 1.19386 1.26762 1.35939 1.45302 1.54665 1.64039 1.72859 1.81623 1.95274 2.00753 1.85434 1.68057 1.55024 1.33763 1.08335 0.825687 0.513721 0.283137 0.265987 0.269982 0.230533 0.273591 0.479398 0.7011…
297 223.845 264.8 307.555 345.058 368.095 369.246 347.932 311.364 269.7 230.951 199.234 175.565 159.348 149.558 145.363 146.378 152.577 163.955 180.379 201.04 223.488 243.821 256.612 257.235 245.18 224.463 201.12 179.96 163.447 152.314 146.578 145.923 150.129 159.48 174.437 195.888 224.923 262.266 307.479 357.885 407.181 445.367 461.415 449.051 410.752 356.787 299.035 245.956 201.41 165.861 138.0…
4581 -6.45378 -6.67662 -6.89945 -7.12229 -7.40293 -7.68944 -7.97594 -8.26244 -8.34632 -8.40912 -8.47191 -8.53471 -8.39487 -8.23397 -8.07306 -7.91214 -7.66446 -7.40768 -7.15089 -6.8941 -6.36194 -5.80119 -5.24043 -4.67966 -4.2059 -3.74102 -3.27613 -2.81124 -2.42068 -2.03769 -1.61487 -1.27482 -1.09411 -1.07365 -1.2003 -1.48542 -1.90851 -2.3442 -2.78893 -3.23459 -3.43781 -3.61584 -3.79386 -3.97187 -3…
2675 19.0971 18.855 18.6062 18.3528 18.0991 18.0206 17.9603 17.9 17.8397 17.8663 17.9019 17.933 17.9635 17.9317 17.8209 17.7435 17.6702 17.5815 17.4913 17.3965 17.3012 17.202 17.0301 16.7483 16.4126 16.1375 15.9706 15.8901 15.8899 15.9587 16.0774 16.3092 16.6246 16.9474 17.198 17.3341 17.4159 17.5299 17.6044 17.5603 17.4321 17.2483 17.0162 16.804 16.5944 16.4679 16.4226 16.4281 16.4382 16.4455 16…
7 2.77225 2.85738 2.96587 3.07597 3.1915 3.3076 3.43445 3.56252 3.6906 3.81868 3.93217 4.04426 4.20524 4.28438 4.31642 4.34462 4.3674 4.38962 4.3572 4.31923 4.28128 4.24333 4.40801 4.59375 4.77951 4.96527 5.23146 5.50609 5.79974 6.0519 6.20443 6.26035 6.22854 6.10171 5.89936 5.69014 5.47548 5.26038 4.8895 4.50251 4.11551 3.72863 3.53534 3.36207 3.18879 3.01563 2.92926 2.85186 2.77446 2.69718 2.69…
2 -0.260641 -0.176471 -0.138158 -0.230246 -0.335359 -0.443186 -0.551181 -0.546822 -0.530843 -0.514864 -0.498885 -0.401449 -0.295588 -0.140852 -0.0679492 -0.114452 -0.172376 -0.284605 -0.315563 -0.241596 -0.157706 -0.0683857 0.0214964 0.0346733 0.0399164 0.0451596 0.0504027 -0.047533 -0.156141 -0.0909734 -0.0078324 0.0897898 0.18891 0.201143 0.204388 0.243837 0.28703 0.449694 0.711602 0.944031 1.0…
0128 5.07458 4.62702 4.17823 3.70501 3.27281 3.02422 2.88114 2.7008 2.51578 2.33609 2.15706 1.97793 1.7989 1.70666 1.62351 1.54026 1.4571 1.28153 1.09651 1.03901 1.08169 1.2421 1.4573 1.6579 1.85662 1.98194 2.09977 2.2175 2.33534 2.46031 2.58613 2.71186 2.83768 2.95254 3.06638 3.17469 3.28253 3.44379 3.52369 3.524 3.43012 3.33811 3.33412 3.52284 3.81746 4.15636 4.45547 4.64962 4.74649 4.61082 4.3…
730615 0.66233 0.640172 0.767133 1.02854 1.34575 1.60862 1.77853 1.75118 1.61748 1.54268 1.43145 1.24241 1.04579 0.846462 0.646848 0.489095 0.335671 0.182247 0.0288233 0.0202118 0.0265785 0.0329451 0.0393118 0.0257667 0.0101622 -0.00544235 -0.0210469 -0.0366514 -0.052256 -0.0678605 -0.0834651 -0.0240613 0.0431006 0.110263 0.177538 0.22842 0.277605 0.451692 0.725697 0.974195 1.21912 1.37717 1.3815…
78754 -1.01946 -0.924259 -0.772333 -0.615913 -0.502824 -0.435963 -0.445826 -0.542825 -0.691393 -0.844555 -0.954285 -0.979876 -0.924709 -0.763048 -0.547705 -0.329678 -0.155169 -0.0658072 -0.086157 -0.202974 -0.328571 -0.376433 -0.343849 -0.257618 -0.166499 -0.128881 -0.0967985 -0.0647155 -0.0325195 0.0735652 0.187291 0.301017 0.414856 0.528594 0.642319 0.756045 0.869884 0.860532 0.838436 0.816339 …
.192242 0.0106841 0.216028 0.334496 0.443978 0.457408 0.374129 0.243862 0.109663 -0.0155985 -0.139822 -0.168096 -0.0995599 -0.0221496 0.055362 0.0514284 0.0390696 0.0072517 -0.0264658 -0.0602848 -0.0940023 -0.133252 -0.172961 -0.212772 -0.252482 -0.172823 -0.0807055 0.0113106 0.103428 0.195444 0.287562 0.379578 0.471695 0.432701 0.380258 0.376588 0.291187 0.164115 0.0337742 -0.145542 -0.242925 -0…
-0.795395 -0.831098 -0.866802 -0.902505 -0.735471 -0.547467 -0.359464 -0.17146 0.0111129 0.193124 0.375136 0.557147 0.652271 0.738408 0.824545 0.910682 0.908008 0.896149 0.88429 0.87243 0.724809 0.563146 0.406914 0.251243 0.106433 0.0496334 0.0977593 0.155808 0.268162 0.386132 0.466089 0.455227 0.405511 0.352705 0.294469 0.235671 0.171442 0.106652 0.0418621 -0.0229279 0.0625248 0.163517 0.26451 0…
94 -0.091205 -0.116348 -0.141951 -0.228296 -0.320811 -0.375415 -0.339098 -0.288465 -0.237169 -0.262001 -0.294595 -0.343695 -0.307503 -0.137411 0.0455989 0.179622 0.308691 0.345454 0.372668 0.310167 0.151611 0.0329552 -0.0806459 -0.19436 -0.307973 -0.421574 -0.535175 -0.601599 -0.66303 -0.550675 -0.420346 -0.300991 -0.182657 -0.0643126 0.0540323 0.124295 0.189697 0.255112 0.320526 0.29894 0.268468…
9 CLAUSSAN_20170913_WAT_polar/2 0.00436268 -0.100044 -0.144086 -0.188129 -0.232172 -0.273588 -0.221537 -0.169487 -0.117437 -0.0683582 -0.125038 -0.181718 -0.238398 -0.292451 -0.253038 -0.209248 -0.00967987 0.188137 0.323643 0.456523 0.495936 0.534474 0.541856 0.544861 0.392088 0.239172 0.0811476 -0.0741322 -0.136064 -0.199354 -0.315338 -0.431203 -0.547187 -0.65873 -0.616561 -0.569896 -0.367572 -0…
0301 0.0703986 0.15098 0.230753 0.277423 0.324093 0.370763 0.412181 0.266665 0.121149 -0.0243662 -0.160198 0.0486293 0.257456 0.466283 0.67511 0.883937 1.09276 1.30159 1.506 1.55317 1.60034 1.64751 1.69206 1.64313 1.59421 1.54529 1.49144 1.26235 1.03352 0.814436 0.59814 0.485529 0.526233 0.479313 0.435415 0.499105 0.562914 0.626604 0.687786 0.655383 0.623098 0.590695 0.552501 0.303889 0.0553959 -…
-0.0178536 -0.0532594 -0.086249 -0.0375735 0.0164728 0.257334 0.496659 0.676961 0.857382 1.03769 1.20946 1.07346 0.932321 0.604132 0.278907 0.0548183 -0.163899 -0.195802 -0.225944 -0.197789 -0.169515 -0.141359 -0.10944 0.0520913 0.211324 0.283522 0.169442 0.0787298 -0.0123112 -0.115036 -0.216118 -0.258785 -0.301451 -0.344117 -0.381531 -0.232011 -0.0824918 0.0670278 0.220446 0.512603 0.80591 1.137…
99897 -0.299121 -0.398464 -0.498564 -0.629937 -0.75594 -0.695128 -0.631024 -0.454099 -0.283185 -0.334854 -0.541198 -0.709984 -0.786936 -0.926317 -1.06271 -1.09724 -1.13166 -1.16619 -1.2006 -1.23513 -1.26954 -1.30407 -1.33755 -1.33805 -1.33843 -1.33892 -1.33055 -1.01074 -0.690805 -0.370993 -0.0585986 -0.0145526 0.0296151 0.0737828 0.115321 0.0632739 0.0113487 -0.0405765 -0.0929428 -0.161005 -0.228…
097 148 149.583 150.885 151.873 152.767 153.661 154.535 155.414 156.44 157.467 158.493 159.517 160.436 161.355 162.274 163.17 163.256 163.343 163.429 163.511 163.441 163.371 163.302 163.248 163.754 164.261 164.768 165.289 166.336 167.382 168.429 169.475 170.521 171.568 172.614 173.668 174.966 176.265 177.564 178.875 180.622 182.369 184.116 185.879 188.198 190.515 192.814 195.111 197.377 199.321 2…
1 295.014 291.842 288.859 286.274 284.501 283.093 281.354 279.237 276.916 273.955 270.415 266.507 262.769 259.039 255.549 252.06 248.571 245.081 241.57 238.059 234.548 231.037 227.526 224.016 220.505 216.982 213.03 209.079 205.127 201.177 197.249 193.322 189.395 185.468 181.561 177.659 173.955 170.63 167.494 164.743 162.376 160.399 158.981 157.941 157.065 156.187 155.188 153.812 152.312 150.821 1…
5.86558 6.24608 6.43964 6.6332 6.82677 7.01376 6.96709 6.92042 6.87375 6.82183 6.58297 6.34412 6.10526 5.86636 5.62601 5.38565 5.14529 4.91019 4.86202 4.81384 4.76567 4.71641 4.6282 4.53999 4.45178 4.35831 4.07792 3.79752 3.51712 3.24433 3.24195 3.2397 3.23732 3.24032 3.43013 3.62006 3.80987 3.99554 4.0292 4.06298 4.09664 4.13567 4.36152 4.58748 4.81333 5.03187 4.98595 4.94015 4.89424 4.84844 4.8…
.0725 73.5548 75.411 77.2684 79.326 81.8613 84.7772 87.9312 91.2713 94.575 97.679 100.299 102.013 102.524 101.88 100.047 97.5959 95.3487 93.2911 91.3334 89.7598 88.5589 87.7431 87.3347 87.3112 87.6875 88.4536 89.7979 91.7824 94.3919 97.6349 101.261 105.529 110.469 116.051 122.334 129.778 138.663 148.942 160.065 171.535 181.987 190.505 196.666 200.41 202.323 202.843 202.527 201.576 200.141 197.54 …
5.8136 -25.8237 -25.8241 -25.8245 -25.8248 -25.8275 -25.912 -26.0015 -26.2722 -26.5408 -26.7347 -26.8307 -26.7618 -26.5002 -26.0335 -25.4748 -24.9687 -24.4642 -24.0237 -23.7728 -23.6285 -23.6759 -23.8967 -24.1214 -24.489 -24.9508 -25.4413 -25.8339 -26.0675 -26.1078 -25.9236 -25.647 -25.4114 -25.1799 -25.1005 -25.0209 -24.9414 -24.8566 -24.585 -24.3132 -24.0416 -23.7697 -23.4941 -23.2183 -22.9426 …
55.782 157.12 158.438 159.749 160.77 161.477 162.085 162.506 162.912 163.317 163.71 164.113 164.837 165.561 166.285 167.016 167.972 168.939 170.279 171.626 173.158 174.691 176.224 177.749 178.986 180.222 181.459 182.683 183.45 184.218 184.986 185.751 186.414 187.067 187.346 187.624 187.827 188.03 188.233 188.436 188.615 188.794 188.973 189.168 189.917 190.667 191.417 192.171 193.048 193.937 195.1…
046 1.4918 1.57122 1.57848 1.58586 1.59312 1.6063 1.82577 2.04535 2.26482 2.48413 2.69358 2.90545 3.19461 3.31815 3.0843 2.75831 2.47504 2.19173 1.90245 1.61329 1.32402 1.04033 0.951246 0.862282 0.773199 0.684235 0.595152 0.506187 0.417105 0.328506 0.252811 0.177235 0.10154 0.0259637 -0.049731 -0.125308 -0.201002 -0.274007 -0.255611 -0.239395 -0.300702 -0.201573 0.0616834 0.419619 0.812004 1.0433…
96164 -1.83264 -1.51683 -1.20091 -0.885099 -0.569829 -0.278043 0.0138607 0.305646 0.592297 0.691897 0.791615 0.891215 0.983649 0.816741 0.649951 0.483044 0.31133 -0.0357525 -0.373962 -0.400735 -0.426404 -0.417142 -0.407761 -0.398499 -0.393276 -0.536161 -0.678599 -0.809472 -0.941879 -1.12794 -1.12126 -0.90818 -0.694223 -0.449111 -0.212753 -0.287951 -0.36293 -0.43012 -0.488556 -0.235436 0.0151669 0…
.3362 16.8331 15.6477 14.6804 13.7132 12.7512 11.7891 10.8271 9.86502 8.90297 7.95142 7.37374 6.80546 6.57211 6.33876 6.10541 5.88147 5.99245 6.10344 6.21442 6.33121 6.6549 6.97859 7.30228 7.63997 8.47616 9.32284 10.5434 11.77 13.2107 14.662 16.4872 18.3086 19.9976 21.6872 23.4003 25.119 27.0516 29.3672 32.0235 35.3188 39.184 43.2321 47.1187 50.3632 52.9135 54.5673 55.3328 54.9482 53.5196 50.9428…
8008 0.572362 0.547162 0.533527 0.520011 0.506376 0.489139 0.339373 0.20023 0.434835 0.668902 0.879484 1.09018 1.30077 1.50355 1.42435 1.34527 1.26607 1.18699 1.10779 1.02871 0.949514 0.870106 0.778896 0.687805 0.596595 0.505504 0.414294 0.323202 0.231993 0.145928 0.238643 0.331357 0.424072 0.516458 0.597161 0.680819 0.864374 0.855962 0.668406 0.480521 0.280953 0.0813852 -0.118183 -0.317751 -0.51…
0.408462 0.277964 0.147585 0.0170872 -0.113292 -0.24379 -0.376249 -0.58282 -0.789273 -0.995844 -1.19672 -1.19909 -1.2043 -1.30953 -1.22373 -0.996758 -0.769338 -0.530354 -0.300005 -0.38133 -0.462537 -0.543862 -0.627258 -0.788661 -0.949945 -1.11135 -1.26738 -1.2366 -1.20569 -1.17491 -1.14017 -0.969004 -0.797717 -0.626548 -0.460514 -0.481531 -0.502429 -0.523446 -0.547846 -0.696987 -0.84601 -0.99515 …
5 -1.68258 -1.97599 -2.16864 -2.10195 -1.87438 -1.46711 -0.96943 -0.584805 -0.20515 -0.00670432 0.183851 0.0892625 -0.00520727 -0.0997953 -0.199299 -0.478065 -0.756548 -1.02931 -1.30184 -1.56797 -1.7357 -1.72782 -1.56251 -1.34279 -1.12268 -0.892957 -0.66508 -0.507299 -0.349673 -0.201902 -0.0517141 0.175761 0.242763 0.135664 -0.0674644 -0.366125 -0.661876 -0.854061 -0.885535 -0.743145 -0.508374 -0…
.673 0.83359 0.885019 0.930769 0.764861 0.411801 0.0509521 -0.304972 -0.485644 -0.660944 -0.649433 -0.637922 -0.626407 -0.61286 -0.531281 -0.449702 -0.36812 -0.283793 -0.106121 0.0715508 0.249226 0.419845 0.335013 0.250181 0.165353 0.0806422 -0.00418982 -0.0890218 -0.17385 -0.25402 -0.172691 -0.0913622 -0.0100302 0.0663318 -0.0385196 -0.14452 -0.288782 -0.3322 -0.112111 0.293388 0.637725 0.882805…
601 -0.340811 -0.429984 -0.446627 -0.305472 -0.0923875 0.119013 0.261778 0.245479 0.109603 -0.118251 -0.293047 -0.310653 -0.277993 -0.244938 -0.202147 -0.159194 -0.110519 -0.0617218 -0.0129247 0.0308354 -0.104667 -0.240048 -0.375429 -0.505561 -0.448877 -0.392073 -0.335268 -0.28085 -0.311376 -0.34178 -0.372184 -0.402592 -0.433118 -0.463523 -0.493927 -0.516019 -0.24225 0.0316394 0.305529 0.574163 0…
10 CLAUSSAN_20170913_WAT_polar/1 -0.0176309 -0.132637 -0.231344 -0.257574 -0.266023 -0.195406 -0.130344 -0.0899913 -0.0585283 -0.0665989 -0.055709 0.0394987 0.134706 0.229914 0.30086 0.263912 0.209184 0.0753884 -0.0439607 -0.0990676 -0.124542 -0.0182368 0.0802893 0.144223 0.190378 0.157465 0.129066 0.120767 0.112547 0.104247 0.0943607 0.0769816 0.0596824 0.0423033 0.0288934 0.0326996 0.0276958 -0…
8984 -0.0413521 0.00429714 0.0499464 0.0931416 0.125447 0.157832 0.190138 0.220301 0.2405 0.26078 0.280979 0.307185 0.359667 0.376669 0.235457 0.114327 0.0820682 0.0498888 0.0176296 0.0191115 0.170206 0.32138 0.472475 0.641799 0.891758 1.12179 1.23317 1.18395 0.988388 0.721988 0.491747 0.258253 0.00985308 -0.238467 -0.486866 -0.716179 -0.861071 -1.00485 -1.14369 -1.27586 -1.36061 -1.35072 -1.2538…
3969 0.351737 0.360461 0.352921 0.272616 0.222048 0.303258 0.383334 0.458389 0.503913 0.417658 0.347679 0.350098 0.35262 0.355142 0.355789 0.34812 0.340554 0.332988 0.31424 0.245789 0.177441 0.109093 0.0407224 -0.0277283 -0.096076 -0.164424 -0.217237 -0.200947 -0.184554 -0.16816 -0.15179 -0.1355 -0.119106 -0.102713 -0.0803233 -0.0312462 0.017934 0.0671141 0.116271 0.165348 0.214528 0.263709 0.301…
228763 0.14969 -0.0595146 -0.266867 -0.465984 -0.649543 -0.734285 -0.668358 -0.518421 -0.376866 -0.272578 -0.186071 -0.178631 -0.17897 -0.2139 -0.248831 -0.283761 -0.305727 -0.27004 -0.269913 -0.42792 -0.593705 -0.794083 -0.97668 -1.08021 -1.16473 -1.16473 -1.16473 -1.16473 -1.16362 -1.15757 -1.15152 -1.14546 -1.1346 -1.10231 -1.07003 -1.03775 -0.987687 -0.858558 -0.729428 -0.600299 -0.473346 -0.…
.1431 26.9937 29.6947 31.4817 31.8358 30.5151 28.1003 25.2737 22.5427 20.3433 18.6976 17.4637 16.52 15.7305 15.1636 14.9188 14.8144 14.6309 14.4668 14.3892 14.3115 14.2338 14.1561 14.0784 14.0008 13.9231 13.8561 13.837 13.8178 13.7986 13.7817 13.7746 13.7676 13.7605 13.7987 14.038 14.3129 14.746 15.2027 15.7649 16.3648 17.1328 17.9363 18.9335 20.1134 21.4611 23.1666 25.3971 28.2264 31.7634 36.162…
4404 28.219 28.2068 28.4219 28.6351 28.8398 29.0446 29.2494 29.4942 29.9168 30.3395 30.7622 31.1848 31.6074 32.0301 32.4528 32.8755 33.2981 33.7208 34.1435 34.5641 34.9753 35.3867 35.798 36.2686 37.0027 37.738 38.4782 39.2525 40.196 41.1998 42.1374 43.1758 44.3292 45.604 47.1021 48.7739 50.5153 52.2056 53.633 54.8661 55.902 56.7444 57.3929 57.8397 58.0565 58.0819 57.9235 57.6076 57.2951 56.9626 5…
.572144 0.614412 0.656782 0.699153 0.72372 0.669141 0.614664 0.560188 0.482352 0.300661 0.119073 -0.0625152 -0.18486 -0.043728 0.0975072 0.238742 0.358517 0.382878 0.407342 0.431806 0.420687 0.251354 0.0821238 -0.0871063 -0.232653 -0.272857 -0.312957 -0.353058 -0.357622 -0.204132 -0.0505386 0.103055 0.226783 0.217727 0.208774 0.199821 0.193067 0.196116 0.179266 0.109026 0.228752 0.49006 0.773696 …
33.1792 35.0856 37.1263 39.3727 41.9365 45.0874 48.9168 53.7333 59.5768 66.1997 73.2409 80.2889 87.4257 95.061 104.132 115.489 129.882 147.47 167.584 188.786 208.735 224.328 232.732 232.031 221.914 204.128 181.616 157.504 134.481 114.127 97.1053 83.3246 72.4636 64.0526 57.7141 53.0805 49.9239 47.9675 47.0716 47.0992 47.7519 48.4784 48.6515 47.8405 46.0156 43.4203 40.4461 37.5585 35.1386 33.1759 3…
3491 -18.2677 -18.1804 -18.0667 -17.943 -17.7927 -17.7458 -17.8077 -17.8806 -17.9852 -17.9928 -17.9206 -17.8473 -17.769 -17.6907 -17.6125 -17.5342 -17.4558 -17.3561 -17.1608 -16.9655 -16.7702 -16.6045 -16.5707 -16.5368 -16.5028 -16.4604 -16.38 -16.2996 -16.2191 -16.1565 -16.173 -16.1894 -16.2058 -16.2129 -16.179 -16.1449 -16.1109 -16.0769 -16.0429 -16.0089 -15.9748 -15.928 -15.8245 -15.7208 -15.6…
16.4261 16.457 16.4879 16.5373 16.669 16.8007 16.9325 17.0228 16.9285 16.8343 16.7401 16.6615 16.6525 16.6435 16.6346 16.6434 16.7312 16.819 16.9069 16.9918 17.0635 17.1352 17.207 17.2491 17.1593 17.0697 16.98 16.8923 16.8134 16.7346 16.6558 16.5829 16.5362 16.5075 16.5578 16.6077 16.6559 16.6746 16.5615 16.4491 16.3399 16.2141 16.0143 15.8118 15.6157 15.5202 15.538 15.6311 15.7078 15.7856 15.868…
13553 2.02506 1.91459 1.80598 1.7056 1.60522 1.50485 1.42003 1.40439 1.42542 1.60953 1.83541 2.26481 2.77153 3.25224 3.63644 3.91351 4.0378 4.06819 4.09337 4.07763 3.96626 3.76298 3.46395 3.07292 2.61183 2.19027 1.75669 1.2697 0.783931 0.303101 -0.165158 -0.559712 -0.859538 -1.0724 -1.18325 -1.19206 -1.19854 -1.19513 -1.16989 -1.02977 -0.82048 -0.655664 -0.522124 -0.527649 -0.533095 -0.53862 -0.5…
0.0887297 -0.0413698 -0.148282 -0.23657 -0.224717 -0.15123 -0.155242 -0.174708 -0.263359 -0.349439 -0.406289 -0.364337 -0.235082 -0.105849 0.0233031 0.122926 0.0907693 0.0684058 0.0896143 0.109814 0.125073 0.114009 -0.0318684 -0.25671 -0.463771 -0.569194 -0.574215 -0.578022 -0.576887 -0.593184 -0.686982 -0.767712 -0.761155 -0.616686 -0.444933 -0.296147 -0.279099 -0.40301 -0.568205 -0.71562 -0.766…
1.23779 1.08697 0.93113 0.774258 0.612365 0.441662 0.249126 0.170184 0.262136 0.414343 0.500242 0.683623 0.948439 1.22326 1.52477 1.6998 1.64621 1.52133 1.43104 1.33852 1.21835 0.9954 0.667029 0.361993 0.190366 0.183113 0.338598 0.564676 0.753073 0.951472 1.17657 1.28111 1.18338 1.01547 0.887099 0.768357 0.692443 0.616529 0.540616 0.464702 0.388788 0.312874 0.23696 0.182252 0.221848 0.252555 0.26…
091 0.150846 0.296873 0.437344 0.535326 0.527572 0.401217 0.259305 0.0304516 -0.265535 -0.508891 -0.768835 -1.07335 -1.21341 -1.19082 -1.08537 -0.963534 -0.840504 -0.712613 -0.616497 -0.662123 -0.707669 -0.753295 -0.769811 -0.657304 -0.545828 -0.439374 -0.358399 -0.408942 -0.56292 -0.825696 -1.07876 -1.2713 -1.34653 -1.23441 -1.0398 -0.848223 -0.760084 -0.780742 -0.807269 -0.860336 -0.913322 -0.9…
8338 0.436684 0.441776 0.414183 0.283897 0.0481075 -0.1676 -0.264803 -0.211257 -0.0737814 0.043401 0.0699057 0.0964903 0.122995 0.148144 0.166831 0.184486 0.197119 0.204276 0.168865 0.0300192 -0.217624 -0.456297 -0.637737 -0.75003 -0.906879 -1.04587 -1.10587 -1.13912 -1.03607 -0.869899 -0.757266 -0.539928 -0.209011 0.134209 0.513929 0.799104 0.997235 1.10527 1.1638 1.22131 1.27379 1.28857 1.13525…
6938 0.624617 0.706899 0.90276 1.09983 1.30185 1.45426 1.38606 1.31796 1.24987 1.18175 1.11355 1.04545 0.977358 0.917018 0.89119 0.865465 0.83974 0.830661 0.895627 0.941064 0.881418 0.721105 0.464738 0.215038 0.0127915 -0.0966028 -0.145152 -0.192591 -0.235064 -0.251899 -0.155179 -0.0595689 0.0311223 0.131894 0.259259 0.316446 0.41319 0.47802 0.382687 0.209398 0.0588532 0.0137552 0.103288 0.279666…
889 0.924984 0.950078 0.996263 1.13626 1.29414 1.53109 1.73724 1.80648 1.84015 1.71568 1.58455 1.42377 1.28077 1.21683 1.16772 1.18449 1.20126 1.21803 1.22258 1.17277 1.0874 0.843895 0.565154 0.129721 -0.28571 -0.582557 -0.735032 -0.813721 -0.821491 -0.865501 -0.895065 -0.860387 -0.790149 -0.561777 -0.325626 -0.0548826 0.19808 0.371976 0.499038 0.417828 0.336618 0.25543 0.173212 0.0859487 -0.0013…
65 -0.46399 -0.449614 -0.445239 -0.46756 -0.385255 -0.189292 0.00778361 0.2098 0.390356 0.475499 0.569611 0.685398 0.682933 0.488001 0.222973 -0.0026022 -0.207354 -0.319941 -0.432448 -0.545035 -0.639762 -0.655501 -0.671161 -0.686901 -0.706404 -0.743077 -0.77967 -0.816343 -0.851824 -0.882444 -0.922985 -0.990302 -0.962173 -0.861646 -0.759928 -0.653348 -0.580395 -0.657421 -0.734367 -0.811393 -0.8921…

## Sheet: Skin
# Title Class -1.68137 -1.68117 -1.68097 -1.68078 -1.68058 -1.68038 -1.68018 -1.67998 -1.67979 -1.67959 -1.67939 -1.67919 -1.67899 -1.67879 -1.6786 -1.6784 -1.6782 -1.678 -1.6778 -1.67761 -1.67741 -1.67721 -1.67701 -1.67681 -1.67662 -1.67642 -1.67622 -1.67602 -1.67582 -1.67562 -1.67543 -1.67523 -1.67503 -1.67483 -1.67463 -1.67444 -1.67424 -1.67404 -1.67384 -1.67364 -1.67345 -1.67325 -1.67305 -1.6…
-0.956491 -0.956293 -0.956095 -0.955897 -0.955698 -0.9555 -0.955302 -0.955104 -0.954906 -0.954708 -0.95451 -0.954312 -0.954114 -0.953915 -0.953717 -0.953519 -0.953321 -0.953123 -0.952925 -0.952727 -0.952529 -0.952331 -0.952132 -0.951934 -0.951736 -0.951538 -0.95134 -0.951142 -0.950944 -0.950746 -0.950548 -0.950349 -0.950151 -0.949953 -0.949755 -0.949557 -0.949359 -0.949161 -0.948963 -0.948765 -0.…
3 -0.300355 -0.300157 -0.299959 -0.299761 -0.299563 -0.299365 -0.299167 -0.298969 -0.29877 -0.298572 -0.298374 -0.298176 -0.297978 -0.29778 -0.297582 -0.297384 -0.297186 -0.296987 -0.296789 -0.296591 -0.296393 -0.296195 -0.295997 -0.295799 -0.295601 -0.295403 -0.295205 -0.295006 -0.294808 -0.29461 -0.294412 -0.294214 -0.294016 -0.293818 -0.29362 -0.293422 -0.293223 -0.293025 -0.292827 -0.292629 -…
638 0.370836 0.371035 0.371233 0.371431 0.371629 0.371827 0.372025 0.372223 0.372421 0.372619 0.372818 0.373016 0.373214 0.373412 0.37361 0.373808 0.374006 0.374204 0.374402 0.374601 0.374799 0.374997 0.375195 0.375393 0.375591 0.375789 0.375987 0.376185 0.376384 0.376582 0.37678 0.376978 0.377176 0.377374 0.377572 0.37777 0.377968 0.378166 0.378365 0.378563 0.378761 0.378959 0.379157 0.379355 0.…
11335 1.11355 1.11374 1.11394 1.11414 1.11434 1.11454 1.11473 1.11493 1.11513 1.11533 1.11553 1.11572 1.11592 1.11612 1.11632 1.11652 1.11672 1.11691 1.11711 1.11731 1.11751 1.11771 1.1179 1.1181 1.1183 1.1185 1.1187 1.11889 1.11909 1.11929 1.11949 1.11969 1.11988 1.12008 1.12028 1.12048 1.12068 1.12088 1.12107 1.12127 1.12147 1.12167 1.12187 1.12206 1.12226 1.12246 1.12266 1.12286 1.12305 1.1232…
93589 1.93609 1.93629 1.93649 1.93669 1.93688 1.93708 1.93728 1.93748 1.93768 1.93788 1.93807 1.93827 1.93847 1.93867 1.93887 1.93906 1.93926 1.93946 1.93966 1.93986 1.94005 1.94025 1.94045 1.94065 1.94085 1.94104 1.94124 1.94144 1.94164 1.94184 1.94204 1.94223 1.94243 1.94263 1.94283 1.94303 1.94322 1.94342 1.94362 1.94382 1.94402 1.94421 1.94441 1.94461 1.94481 1.94501 1.94521 1.9454 1.9456 1.9…
24 2.75844 2.75864 2.75884 2.75904 2.75923 2.75943 2.75963 2.75983 2.76003 2.76022 2.76042 2.76062 2.76082 2.76102 2.76121 2.76141 2.76161 2.76181 2.76201 2.7622 2.7624 2.7626 2.7628 2.763 2.7632 2.76339 2.76359 2.76379 2.76399 2.76419 2.76438 2.76458 2.76478 2.76498 2.76518 2.76537 2.76557 2.76577 2.76597 2.76617 2.76637 2.76656 2.76676 2.76696 2.76716 2.76736 2.76755 2.76775 2.76795 2.76815 2.7…
.58099 3.58119 3.58138 3.58158 3.58178 3.58198 3.58218 3.58237 3.58257 3.58277 3.58297 3.58317 3.58336 3.58356 3.58376 3.58396 3.58416 3.58436 3.58455 3.58475 3.58495 3.58515 3.58535 3.58554 3.58574 3.58594 3.58614 3.58634 3.58653 3.58673 3.58693 3.58713 3.58733 3.58753 3.58772 3.58792 3.58812 3.58832 3.58852 3.58871 3.58891 3.58911 3.58931 3.58951 3.5897 3.5899 3.5901 3.5903 3.5905 3.59069 3.590…
4 4.40353 4.40373 4.40393 4.40413 4.40433 4.40452 4.40472 4.40492 4.40512 4.40532 4.40552 4.40571 4.40591 4.40611 4.40631 4.40651 4.4067 4.4069 4.4071 4.4073 4.4075 4.40769 4.40789 4.40809 4.40829 4.40849 4.40869 4.40888 4.40908 4.40928 4.40948 4.40968 4.40987 4.41007 4.41027 4.41047 4.41067 4.41086 4.41106 4.41126 4.41146 4.41166 4.41185 4.41205 4.41225 4.41245 4.41265 4.41285 4.41304 4.41324 4.…
5.22608 5.22628 5.22648 5.22668 5.22687 5.22707 5.22727 5.22747 5.22767 5.22786 5.22806 5.22826 5.22846 5.22866 5.22885 5.22905 5.22925 5.22945 5.22965 5.22985 5.23004 5.23024 5.23044 5.23064 5.23084 5.23103 5.23123 5.23143 5.23163 5.23183 5.23202 5.23222 5.23242 5.23262 5.23282 5.23301 5.23321 5.23341 5.23361 5.23381 5.23401 5.2342 5.2344 5.2346 5.2348 5.235 5.23519 5.23539 5.23559 5.23579 5.235…
.04843 6.04863 6.04883 6.04902 6.04922 6.04942 6.04962 6.04982 6.05001 6.05021 6.05041 6.05061 6.05081 6.05101 6.0512 6.0514 6.0516 6.0518 6.052 6.05219 6.05239 6.05259 6.05279 6.05299 6.05318 6.05338 6.05358 6.05378 6.05398 6.05417 6.05437 6.05457 6.05477 6.05497 6.05517 6.05536 6.05556 6.05576 6.05596 6.05616 6.05635 6.05655 6.05675 6.05695 6.05715 6.05734 6.05754 6.05774 6.05794 6.05814 6.0583…
98 6.87117 6.87137 6.87157 6.87177 6.87197 6.87216 6.87236 6.87256 6.87276 6.87296 6.87316 6.87335 6.87355 6.87375 6.87395 6.87415 6.87434 6.87454 6.87474 6.87494 6.87514 6.87533 6.87553 6.87573 6.87593 6.87613 6.87633 6.87652 6.87672 6.87692 6.87712 6.87732 6.87751 6.87771 6.87791 6.87811 6.87831 6.8785 6.8787 6.8789 6.8791 6.8793 6.8795 6.87969 6.87989 6.88009 6.88029 6.88049 6.88068 6.88088 6.…
69352 7.69372 7.69392 7.69412 7.69432 7.69451 7.69471 7.69491 7.69511 7.69531 7.6955 7.6957 7.6959 7.6961 7.6963 7.69649 7.69669 7.69689 7.69709 7.69729 7.69749 7.69768 7.69788 7.69808 7.69828 7.69848 7.69867 7.69887 7.69907 7.69927 7.69947 7.69966 7.69986 7.70006 7.70026 7.70046 7.70065 7.70085 7.70105 7.70125 7.70145 7.70165 7.70184 7.70204 7.70224 7.70244 7.70264 7.70283 7.70303 7.70323 7.7034…
8.51627 8.51647 8.51666 8.51686 8.51706 8.51726 8.51746 8.51765 8.51785 8.51805 8.51825 8.51845 8.51865 8.51884 8.51904 8.51924 8.51944 8.51964 8.51983 8.52003 8.52023 8.52043 8.52063 8.52082 8.52102 8.52122 8.52142 8.52162 8.52181 8.52201 8.52221 8.52241 8.52261 8.52281 8.523 8.5232 8.5234 8.5236 8.5238 8.52399 8.52419 8.52439 8.52459 8.52479 8.52498 8.52518 8.52538 8.52558 8.52578 8.52598 8.526…
.33862 9.33881 9.33901 9.33921 9.33941 9.33961 9.33981 9.34 9.3402 9.3404 9.3406 9.3408 9.34099 9.34119 9.34139 9.34159 9.34179 9.34198 9.34218 9.34238 9.34258 9.34278 9.34297 9.34317 9.34337 9.34357 9.34377 9.34397 9.34416 9.34436 9.34456 9.34476 9.34496 9.34515 9.34535 9.34555 9.34575 9.34595 9.34614 9.34634 9.34654 9.34674 9.34694 9.34714 9.34733 9.34753 9.34773 9.34793 9.34813 9.34832 9.34852…
161 10.1612 10.1614 10.1616 10.1618 10.162 10.1622 10.1624 10.1626 10.1627 10.1629 10.1631 10.1633 10.1635 10.1637 10.1639 10.1641 10.1643 10.1645 10.1647 10.1649 10.1651 10.1653 10.1655 10.1657 10.1659 10.1661 10.1663 10.1665 10.1667 10.1669 10.1671 10.1673 10.1675 10.1677 10.1679 10.1681 10.1683 10.1685 10.1687 10.1689 10.1691 10.1693 10.1695 10.1697 10.1699 10.1701 10.1703 10.1705 10.1707 10.1…
0.9835 10.9837 10.9839 10.9841 10.9843 10.9845 10.9847 10.9849 10.9851 10.9853 10.9855 10.9857 10.9859 10.9861 10.9863 10.9865 10.9867 10.9869 10.9871 10.9873 10.9875 10.9877 10.9879 10.9881 10.9883 10.9885 10.9887 10.9889 10.9891 10.9893 10.9895 10.9897 10.9899 10.99 10.9902 10.9904 10.9906 10.9908 10.991 10.9912 10.9914 10.9916 10.9918 10.992 10.9922 10.9924 10.9926 10.9928 10.993 10.9932 10.99…
1 CLAUSSAN_20170913_Skin/1 0.274312 0.270038 0.324888 0.388391 0.395415 0.319962 0.205339 0.116158 0.0807304 0.0846508 0.0968598 0.0934537 0.0542951 -0.0355603 -0.185686 -0.381355 -0.572717 -0.701911 -0.7508 -0.720226 -0.620049 -0.456432 -0.248653 -0.030862 0.150387 0.25561 0.280199 0.249921 0.202779 0.182908 0.191159 0.163473 0.0478546 -0.123724 -0.28191 -0.388385 -0.419633 -0.369639 -0.254976 -…
66291 0.398957 0.424938 0.357186 0.240091 0.0945352 -0.0586441 -0.16573 -0.193397 -0.156892 -0.0679929 0.0647679 0.178585 0.18719 0.0749734 -0.0864056 -0.224777 -0.30833 -0.321543 -0.289544 -0.257545 -0.240015 -0.238029 -0.218952 -0.105284 0.136648 0.414901 0.579442 0.572527 0.447008 0.28861 0.166423 0.0789903 -0.0383 -0.211899 -0.400003 -0.545903 -0.591586 -0.507929 -0.320711 -0.0693182 0.234094…
.942373 0.994117 0.957311 0.897422 0.849157 0.800982 0.743038 0.679183 0.611272 0.550639 0.532099 0.599601 0.771399 1.00775 1.21333 1.30036 1.24331 1.08159 0.884227 0.694672 0.511922 0.311761 0.0823172 -0.13567 -0.256667 -0.203539 0.0273124 0.358442 0.71515 1.05451 1.30588 1.411 1.41271 1.39382 1.37392 1.34179 1.29625 1.22578 1.10531 0.917101 0.672683 0.408412 0.171845 0.0155691 -0.0345884 -0.017…
96 1.88945 1.92296 1.94965 1.97099 1.93445 1.83471 1.7397 1.70214 1.7084 1.71964 1.68923 1.56839 1.36878 1.15186 0.954265 0.794993 0.672816 0.54659 0.40249 0.282735 0.226528 0.239319 0.297434 0.347768 0.348172 0.318681 0.308246 0.33098 0.365348 0.351114 0.22641 0.0205349 -0.180065 -0.332829 -0.444159 -0.50232 -0.485353 -0.430624 -0.412437 -0.458669 -0.533046 -0.58721 -0.596809 -0.550653 -0.44998 …
63.2847 63.5041 63.7783 64.0559 64.2944 64.4971 64.6891 64.8969 65.1379 65.4137 65.7104 66.0339 66.4013 66.7867 67.1289 67.4072 67.6408 67.8278 67.9623 68.1078 68.3898 68.885 69.5625 70.3247 71.0901 71.8314 72.5507 73.2693 74.0263 74.8846 75.9163 77.1842 78.7649 80.7611 83.2438 86.1442 89.2314 92.1313 94.3217 95.2846 94.8264 93.2178 90.9784 88.5675 86.2696 84.2248 82.4847 81.0535 79.904 79.0137 7…
.13 152.669 150.682 149.271 148.478 148.335 148.899 150.159 151.967 154.058 156.067 157.577 158.281 158.124 157.352 156.379 155.545 154.956 154.606 154.581 155.043 156.047 157.447 158.927 160.15 160.949 161.381 161.664 162.104 163.039 164.743 167.32 170.675 174.546 178.561 182.351 185.704 188.595 191.09 193.247 195.072 196.516 197.479 197.807 197.361 196.11 194.192 191.864 189.412 187.054 184.9 1…
9.18018 9.14042 9.02211 8.86165 8.67637 8.46103 8.19103 7.85055 7.4685 7.10817 6.84113 6.70987 6.72317 6.87336 7.12151 7.39275 7.63023 7.86739 8.18877 8.60184 9.03001 9.41388 9.77905 10.2123 10.7807 11.5094 12.4314 13.6327 15.2087 17.1851 19.5844 22.5171 26.1495 30.5758 35.6155 40.6187 44.5098 46.2081 45.2546 42.1388 37.9474 33.7156 30.059 27.1588 24.9354 23.2421 21.961 20.9946 20.2287 19.5302 18…
8 110.85 114.585 119.008 124.189 130.16 136.776 143.652 150.297 156.264 161.254 165.127 167.755 168.856 168.021 164.888 159.332 151.607 142.378 132.618 123.34 115.288 108.796 103.865 100.357 98.1506 97.1559 97.2714 98.3651 100.249 102.649 105.261 107.847 110.222 112.222 113.741 114.735 115.217 115.246 114.898 114.231 113.302 112.214 111.089 110.004 108.946 107.824 106.512 104.887 102.89 100.589 9…
.0957 -10.3304 -10.5572 -10.8258 -11.1375 -11.4369 -11.6384 -11.7239 -11.7634 -11.8209 -11.8803 -11.8589 -11.6892 -11.4059 -11.1305 -10.9611 -10.9157 -10.9588 -11.025 -11.054 -11.0353 -11.0116 -11.0334 -11.113 -11.2252 -11.3425 -11.4769 -11.6686 -11.9049 -12.1233 -12.2917 -12.4166 -12.5112 -12.5833 -12.6058 -12.5532 -12.4894 -12.5279 -12.6864 -12.8662 -12.9636 -12.9609 -12.8984 -12.8038 -12.6668 …
49.5643 49.9751 50.4507 50.9555 51.4541 51.9301 52.3471 52.67 52.9409 53.2667 53.7326 54.3335 54.9993 55.7009 56.4695 57.2745 58.0016 58.5644 58.9612 59.2229 59.3872 59.5116 59.6727 59.9262 60.256 60.5899 60.8566 61.0189 61.0804 61.0607 60.9754 60.8691 60.7906 60.727 60.6722 60.6895 60.8318 61.0797 61.372 61.6342 61.8158 61.9226 62.0238 62.1966 62.4478 62.756 63.1288 63.5563 63.9826 64.357 64.676…
1.5223 1.74203 1.89394 1.95635 1.94413 1.87517 1.77919 1.69411 1.65175 1.66067 1.71639 1.82434 1.95961 2.06813 2.14424 2.24533 2.38647 2.49547 2.50523 2.44152 2.36271 2.26349 2.09616 1.87292 1.68332 1.55807 1.40325 1.11225 0.680382 0.214462 -0.131147 -0.256887 -0.195187 -0.0466023 0.123377 0.304659 0.524816 0.77717 0.967886 1.02301 0.976177 0.904346 0.85652 0.844162 0.867082 0.911217 0.93924 0.93…
.344883 0.245122 0.284651 0.394523 0.50617 0.603455 0.704399 0.816957 0.944547 1.09629 1.25052 1.36028 1.41085 1.41924 1.38499 1.30237 1.20721 1.16934 1.23565 1.38067 1.52143 1.61952 1.70177 1.79079 1.88925 1.99264 2.09802 2.20149 2.29597 2.36381 2.34725 2.20146 1.98169 1.80312 1.73285 1.76629 1.85131 1.92877 1.9792 2.02937 2.10605 2.21522 2.35172 2.49013 2.61519 2.74125 2.86599 2.92252 2.84208 2…
68345 1.03934 1.06874 1.05407 1.0068 0.957739 0.915561 0.857634 0.786746 0.764943 0.843383 0.972534 1.03174 0.963214 0.847533 0.83777 1.02282 1.35358 1.68495 1.86611 1.82227 1.58083 1.22726 0.850642 0.525603 0.29639 0.18329 0.204131 0.33769 0.512244 0.656958 0.734889 0.767862 0.818628 0.930881 1.10845 1.30235 1.41626 1.37929 1.20598 0.967635 0.752932 0.634189 0.646486 0.77269 0.935507 1.051 1.064…
0.674478 0.455745 0.174912 -0.0981345 -0.260467 -0.279618 -0.196225 -0.0957007 -0.054681 -0.0869693 -0.164549 -0.261404 -0.35174 -0.397462 -0.396708 -0.398668 -0.442754 -0.53152 -0.632414 -0.665112 -0.564185 -0.374218 -0.216155 -0.172942 -0.24668 -0.390797 -0.527303 -0.599025 -0.613662 -0.592352 -0.512695 -0.338702 -0.0910843 0.141964 0.270328 0.255857 0.107961 -0.132345 -0.397429 -0.606525 -0.72…
072431 0.0242534 -0.0265233 -0.138969 -0.361316 -0.688992 -1.0591 -1.39676 -1.64507 -1.76234 -1.73148 -1.5653 -1.3168 -1.05234 -0.808159 -0.5923 -0.415378 -0.280746 -0.183612 -0.139136 -0.164978 -0.260462 -0.421402 -0.601713 -0.683038 -0.585182 -0.358346 -0.116501 0.0352571 0.00127305 -0.239984 -0.586944 -0.906473 -1.10607 -1.175 -1.17733 -1.14957 -1.06298 -0.887176 -0.610326 -0.246794 0.130281 0…
8 0.836873 0.737727 0.611517 0.507368 0.460347 0.477348 0.534102 0.582705 0.5603 0.419887 0.15883 -0.167968 -0.474004 -0.705305 -0.854376 -0.9254 -0.913198 -0.85867 -0.859174 -0.947047 -1.06262 -1.14966 -1.17702 -1.12551 -1.00929 -0.863177 -0.699312 -0.49288 -0.221308 0.118842 0.500506 0.830137 1.00331 1.0231 0.995791 1.01103 1.07096 1.13057 1.13808 1.0513 0.912155 0.851492 0.959257 1.1863 1.4020…
42 -0.889808 -0.821984 -0.72447 -0.595441 -0.452536 -0.286482 -0.105614 0.0248768 0.057666 0.0250045 -0.0224975 -0.0716574 -0.123794 -0.147035 -0.0991901 0.02688 0.20337 0.375237 0.502944 0.568853 0.566358 0.557652 0.631287 0.801873 1.01148 1.19118 1.31582 1.40952 1.48684 1.54068 1.54709 1.49036 1.38105 1.23646 1.09098 1.01126 1.02472 1.06699 1.04754 0.925456 0.725536 0.533125 0.437424 0.45091 0.…
332536 -0.170726 -0.0372988 0.028824 0.0382664 0.0179704 -0.00896271 -0.0161708 -0.00939375 -0.0360682 -0.100269 -0.148093 -0.167219 -0.206821 -0.293172 -0.382525 -0.397265 -0.30657 -0.148766 0.00409307 0.0819379 0.0779501 0.0470468 0.0276782 0.0108775 -0.0233834 -0.0645076 -0.0752174 -0.023407 0.10381 0.293496 0.508063 0.69312 0.795445 0.789458 0.69968 0.571579 0.43921 0.340544 0.279987 0.186484…
2 CLAUSSAN_20170913_Skin/2 -0.0264587 -0.235342 -0.247189 -0.220343 -0.144875 -0.0193528 0.102438 0.183168 0.259126 0.355959 0.477042 0.610926 0.683049 0.592528 0.331994 0.0199966 -0.211409 -0.327009 -0.381175 -0.467653 -0.641976 -0.863462 -1.05858 -1.16041 -1.09298 -0.807891 -0.359069 0.106533 0.44825 0.583719 0.486945 0.229855 0.00474444 -0.032701 0.120897 0.366296 0.58217 0.685338 0.644502 0.4…
2636 0.597053 0.720425 0.905889 1.15767 1.43901 1.68623 1.86038 1.93584 1.91037 1.80087 1.6582 1.57473 1.61754 1.80151 2.11615 2.53148 2.98796 3.35404 3.4831 3.35495 3.05392 2.6741 2.25562 1.771 1.22943 0.706126 0.262722 -0.0699341 -0.286138 -0.400225 -0.422214 -0.363939 -0.283194 -0.30398 -0.528891 -0.905927 -1.2747 -1.50715 -1.53381 -1.34721 -1.0314 -0.698352 -0.430355 -0.3001 -0.375592 -0.6371…
.42767 -1.34874 -0.991447 -0.466672 0.113219 0.628164 0.969845 1.05181 0.835734 0.36727 -0.235235 -0.801379 -1.16047 -1.21972 -1.02006 -0.69247 -0.354915 -0.0516118 0.23852 0.548295 0.866811 1.16595 1.4088 1.52712 1.48636 1.34845 1.22132 1.19458 1.29778 1.4506 1.47215 1.24777 0.916069 0.706705 0.64706 0.613998 0.538331 0.443194 0.398822 0.471675 0.620772 0.714387 0.718927 0.755929 0.909537 1.1274…
26 0.539632 0.559819 0.483946 0.364411 0.203252 -0.0931954 -0.58059 -1.15163 -1.61169 -1.84276 -1.85731 -1.71509 -1.43402 -0.991604 -0.407827 0.209197 0.724655 1.08813 1.32431 1.47908 1.62319 1.81018 1.95757 1.86129 1.43038 0.833831 0.325322 0.0361282 -0.0267978 0.0883991 0.317968 0.587488 0.821565 0.9757 1.02133 0.983407 0.954718 1.01698 1.18738 1.39388 1.55842 1.69143 1.82423 1.95053 2.05773 2.…
.62 1476.69 1541.61 1614.43 1696.27 1788.47 1892.63 2010.45 2143.33 2292.12 2457.25 2639.1 2838.76 3058.75 3303.33 3578.67 3893.07 4257.52 4686.42 5197.9 5813.61 6558.88 7463.68 8564.61 9906.1 11535.7 13485.8 15739.4 18183 20570.6 22533.3 23667.7 23689.4 22584.1 20630.6 18258.9 15857.2 13659.5 11756.7 10163.1 8865.94 7840.5 7050.49 6448.86 5982.7 5600.3 5258.58 4929.53 4603.2 4284.92 3987.33 3722…
080.26 1069.42 1066.57 1074.54 1095.19 1128.75 1173.6 1226.15 1280.87 1330.84 1368.97 1389.5 1389 1366.57 1323.43 1262.32 1187.12 1102.93 1015.63 930.809 852.442 782.516 721.584 669.566 626.146 590.774 562.647 540.844 524.503 512.976 505.995 503.676 506.254 513.853 526.358 543.249 563.458 585.412 607.129 626.28 640.458 647.82 647.919 642.214 633.737 626.07 622.329 624.724 634.576 652.419 677.973 …
5.471 103.03 101.03 99.4845 98.458 97.9495 97.9018 98.3296 99.3264 100.946 103.17 105.953 109.258 113.046 117.245 121.727 126.259 130.443 133.812 136.044 136.975 136.527 134.789 132.067 128.683 124.822 120.617 116.283 112.047 108.056 104.47 101.492 99.2422 97.6493 96.4578 95.3681 94.2458 93.1438 92.148 91.3328 90.7752 90.5043 90.4717 90.5989 90.8522 91.2408 91.741 92.2679 92.7324 93.1049 93.4012 …
414.16 2455.7 2530.2 2635.51 2762.96 2894.79 3004.83 3064.48 3053.28 2969.38 2831.52 2669.69 2511.68 2375.3 2269.07 2196.69 2160.11 2160.19 2196.15 2264.31 2356.59 2458.82 2550.67 2608.59 2612.44 2553.64 2440.13 2293.68 2140.05 1999.36 1882.75 1794.6 1736.06 1706.88 1705.12 1725.76 1759.72 1794.24 1814.95 1810.07 1774.94 1714.16 1639.32 1563.75 1497.97 1448.06 1416.72 1404.98 1413.02 1439.89 1482…
1 37.9586 37.5944 37.332 37.3259 37.6632 38.213 38.6892 38.864 38.7081 38.3985 38.1621 38.1357 38.3477 38.7064 39.0355 39.1858 39.0998 38.7934 38.3092 37.6843 36.9738 36.2936 35.792 35.5823 35.6619 35.8681 36.0357 36.2076 36.5656 37.1745 37.9469 38.7593 39.545 40.297 41.0371 41.7842 42.5049 43.1874 43.8655 44.4719 44.8404 44.8721 44.6108 44.1937 43.7487 43.2895 42.7555 42.1522 41.6093 41.3485 41.…
.7223 57.1908 55.6104 53.9579 52.3146 50.8564 49.6502 48.5378 47.3358 46.0712 44.9308 44.0291 43.3387 42.7736 42.2553 41.7925 41.462 41.2765 41.1531 41.015 40.8219 40.5284 40.0949 39.5163 38.8095 38.0274 37.2708 36.6256 36.0716 35.452 34.6609 33.7983 33.0152 32.3499 31.7262 31.0597 30.3739 29.7382 29.1699 28.6958 28.3704 28.2155 28.1825 28.1713 28.1301 28.0989 28.1286 28.1525 28.0209 27.668 27.15…
3258 8.68011 8.96615 8.9987 8.84354 8.63529 8.42762 8.18462 7.91053 7.67708 7.51146 7.35742 7.19202 7.07111 7.07221 7.24815 7.56161 7.88285 8.07857 8.0516 7.74398 7.22807 6.68562 6.23247 5.85204 5.47815 5.07087 4.60132 4.07916 3.69435 3.71687 4.21884 5.03814 5.936 6.74144 7.37635 7.81336 8.07483 8.20806 8.27679 8.32387 8.32113 8.21954 8.0022 7.68924 7.31571 6.89998 6.46461 6.05819 5.75598 5.64372…
27.1234 27.396 27.4652 27.3414 27.0979 26.7585 26.3134 25.8173 25.3641 25.01 24.72 24.3834 23.9347 23.4406 23.0394 22.8162 22.7779 22.9291 23.2595 23.6885 24.125 24.5109 24.7756 24.8909 24.9464 25.0705 25.3026 25.5672 25.7536 25.8074 25.724 25.4931 25.077 24.4928 23.9063 23.4685 23.0657 22.4516 21.5723 20.6079 19.7854 19.2457 19.0404 19.1846 19.6376 20.2426 20.7891 21.1267 21.2605 21.3462 21.543 …
22.4801 23.0124 23.502 23.9364 24.4723 25.2776 26.3317 27.4595 28.5065 29.4371 30.3109 31.1915 32.1338 33.2233 34.5435 36.0937 37.8244 39.7369 41.8848 44.3136 47.0101 49.8863 52.753 55.3127 57.2437 58.3558 58.6597 58.3029 57.5401 56.711 56.0978 55.7854 55.654 55.5437 55.4589 55.5616 56.0106 56.8271 57.9247 59.2596 60.8799 62.7878 64.8823 67.0636 69.3147 71.7112 74.3913 77.4069 80.6748 84.2325 88.…
.2123 25.5115 27.6743 29.5166 31.0526 32.4476 33.8914 35.3925 36.6808 37.4689 37.7199 37.574 37.2038 36.7735 36.4021 36.1586 36.0901 36.1883 36.2847 36.099 35.4914 34.5985 33.6723 32.8835 32.3037 31.9585 31.7835 31.6265 31.4162 31.2473 31.2176 31.2868 31.3784 31.5683 32.0133 32.7435 33.6429 34.5473 35.3157 35.8881 36.3324 36.7796 37.3152 37.9023 38.3517 38.4689 38.2467 37.8414 37.438 37.1488 36.9…
97 -0.178926 -0.358232 -0.476118 -0.414581 -0.150046 0.267791 0.753905 1.19571 1.48996 1.6276 1.68729 1.76161 1.90376 2.13724 2.45465 2.78575 3.0354 3.14918 3.11615 2.92728 2.5647 2.07483 1.60701 1.33155 1.30517 1.43175 1.55337 1.59966 1.62485 1.66438 1.69053 1.68052 1.64615 1.62365 1.59625 1.51613 1.36442 1.16852 0.997075 0.915299 0.939869 1.04984 1.18832 1.23788 1.09673 0.806067 0.469221 0.1272…
48 -0.705744 -0.538307 -0.306995 -0.127054 0.0256383 0.257393 0.588585 0.928135 1.19237 1.34476 1.38617 1.35742 1.30272 1.25565 1.26879 1.40849 1.65956 1.90643 2.04874 2.05482 1.90484 1.57865 1.12821 0.686117 0.368011 0.232675 0.296875 0.481626 0.599627 0.484926 0.113229 -0.360076 -0.700853 -0.766719 -0.542978 -0.114691 0.389526 0.905897 1.41066 1.84498 2.14831 2.3308 2.47586 2.62176 2.72366 2.73…
7821 2.26627 1.94632 1.18942 0.186541 -0.787302 -1.52482 -1.95284 -2.10829 -2.07822 -1.94263 -1.79487 -1.75303 -1.84912 -2.0107 -2.12718 -2.07585 -1.81083 -1.41647 -0.997554 -0.587036 -0.198461 0.106241 0.294961 0.420187 0.489963 0.412541 0.149816 -0.224923 -0.614531 -0.948549 -1.19271 -1.39679 -1.65139 -1.93121 -2.09018 -2.00904 -1.69462 -1.26969 -0.872512 -0.582067 -0.434275 -0.432783 -0.576409…
3 CLAUSSAN_20170913_Skin/3 0 0 -0.625682 -1.73894 -1.81208 -1.70124 -1.43666 -1.09329 -0.755482 -0.477148 -0.226453 0.0793062 0.434197 0.753295 0.981521 1.12297 1.20116 1.20706 1.10049 0.85655 0.539566 0.277684 0.170939 0.238418 0.426683 0.632312 0.727208 0.625439 0.368297 0.0950164 -0.0918408 -0.213264 -0.370255 -0.601232 -0.803666 -0.821729 -0.595372 -0.206107 0.195138 0.4756 0.586056 0.575144 …
4 -4.0876 -4.22241 -4.0912 -3.81914 -3.4633 -3.023 -2.5323 -2.0607 -1.62619 -1.21396 -0.861095 -0.631534 -0.5368 -0.525241 -0.498656 -0.381937 -0.194637 -0.0160467 0.0664021 -0.0122092 -0.247069 -0.581791 -0.999493 -1.51982 -2.06379 -2.43252 -2.46119 -2.13032 -1.55197 -0.930357 -0.463923 -0.174848 0.0670567 0.317219 0.505391 0.576753 0.555231 0.476367 0.340623 0.163434 0.00937433 -0.0841161 -0.18…
.523367 0.676765 1.05233 1.39382 1.56253 1.54863 1.38346 1.06212 0.571548 0.00207047 -0.41794 -0.499983 -0.271443 0.0835383 0.362342 0.412546 0.196266 -0.145935 -0.385677 -0.38905 -0.179274 0.120327 0.350959 0.375288 0.153038 -0.230317 -0.619274 -0.87888 -0.976924 -1.00549 -1.12199 -1.42869 -1.88702 -2.37252 -2.77189 -3.00632 -3.04026 -2.89542 -2.6063 -2.19575 -1.71677 -1.25688 -0.872707 -0.53493…
0.510381 0.48646 0.312376 0.127393 0.0838163 0.253295 0.563719 0.861521 1.00645 0.91986 0.569297 -0.0495462 -0.804933 -1.39687 -1.59431 -1.43641 -1.13366 -0.850591 -0.654341 -0.585952 -0.651803 -0.787128 -0.906994 -0.969251 -0.988956 -1.0122 -1.04225 -1.01411 -0.862491 -0.600841 -0.323483 -0.127227 -0.0389617 0.00827555 0.130531 0.378155 0.693638 0.991524 1.2139 1.30705 1.22526 0.989898 0.6772 0.…
64.3 14210 16699.7 19353.8 21759.8 23318 23513.6 22253.6 19932.2 17168 14487.1 12178.9 10326.5 8899.3 7826.62 7034.94 6458.67 6039.06 5720.21 5448.52 5179.77 4890.15 4581.06 4271.44 3983.68 3733.44 3527.08 3364.23 3241.33 3154.06 3098.55 3071.67 3071.04 3094.82 3141.23 3208.33 3294.7 3400.72 3529.12 3684.48 3873.06 4103.86 4389.71 4747.32 5196.86 5762.37 6473.23 7366.19 8486.93 9889.67 11631.4 13…
67.678 359.284 354.745 354.118 357.595 365.315 377.292 393.46 413.568 436.927 462.188 487.16 508.652 522.969 527.413 521.955 509.608 495.163 483.332 477.495 479.476 489.964 508.97 535.87 569.029 605.445 641.049 671.896 695.495 711.09 718.628 717.57 706.667 684.742 651.773 609.609 561.813 512.661 465.966 424.317 388.946 359.996 336.813 318.197 302.762 289.322 277.165 266.109 256.331 248.137 241.77…
6 104.59 103.132 102.19 101.572 101.085 100.691 100.517 100.674 101.122 101.705 102.274 102.748 103.162 103.662 104.422 105.53 106.928 108.509 110.227 112.09 114.104 116.271 118.496 120.513 121.964 122.513 121.914 120.165 117.578 114.604 111.621 108.851 106.397 104.305 102.573 101.139 99.9474 99.0416 98.5335 98.4453 98.6509 99.0037 99.4588 100.105 101.133 102.696 104.721 106.944 109.142 111.282 1…
952.578 859.459 788.551 737.521 703.189 682.79 673.966 674.091 679.396 684.624 684.069 673.923 654.275 629.021 603.75 583.31 570.6 566.677 571.525 584.711 605.554 632.808 663.932 694.326 717.429 726.444 717.161 690.29 651.535 609.041 570.016 538.767 516.639 502.937 495.907 493.443 493.53 494.676 496.264 498.497 501.982 507.426 515.62 527.422 543.237 561.888 579.533 589.973 587.44 570.437 543.075 …
787 22.8455 23.0568 23.4738 24.1055 24.86 25.5832 26.1818 26.6731 27.0828 27.3736 27.5239 27.5683 27.5277 27.374 27.0908 26.7465 26.4445 26.2116 26.0096 25.846 25.8431 26.1292 26.6542 27.2292 27.7315 28.1597 28.5255 28.7701 28.7999 28.5988 28.2808 28.0022 27.8579 27.8655 27.9729 28.0685 28.0318 27.8297 27.5276 27.1725 26.723 26.142 25.5076 24.9429 24.5068 24.2141 24.0973 24.1642 24.3354 24.5164 2…
45 22.0782 21.472 20.913 20.4925 20.2187 20.0403 19.8802 19.7188 19.6442 19.7161 19.8845 20.0977 20.3565 20.66 20.9592 21.1672 21.2132 21.1036 20.9002 20.6179 20.2028 19.5935 18.7521 17.6798 16.4474 15.1951 14.0815 13.2334 12.7151 12.4631 12.3009 12.1027 11.8732 11.6712 11.5401 11.4996 11.5641 11.75 12.0653 12.4792 12.911 13.3284 13.8034 14.3991 15.075 15.7298 16.2774 16.6645 16.8609 16.8526 16.6…
.15994 3.3456 3.50727 3.48134 3.16585 2.67967 2.27306 2.0865 2.08035 2.16979 2.32158 2.51662 2.70471 2.82557 2.8231 2.66766 2.38019 2.01126 1.61704 1.2384 0.868256 0.460159 0.0115044 -0.417038 -0.746292 -0.878403 -0.738759 -0.374951 0.0549466 0.457794 0.894102 1.42295 1.95302 2.32752 2.47541 2.41924 2.2276 2.02423 1.96577 2.1454 2.50102 2.82409 2.91881 2.76683 2.51662 2.32651 2.24753 2.25816 2.33…
18 8.73119 8.45591 8.19797 8.04957 8.03328 8.09158 8.13232 8.08825 7.9773 7.88328 7.8477 7.81394 7.70768 7.52372 7.34314 7.31715 7.56217 8.04141 8.57599 8.96931 9.13028 9.11054 9.06221 9.12646 9.31648 9.53865 9.73127 9.92284 10.1493 10.393 10.6135 10.7842 10.8958 10.9345 10.8856 10.7472 10.5089 10.1906 9.89756 9.72351 9.65281 9.59908 9.51405 9.46475 9.5833 9.91981 10.3784 10.8476 11.3044 11.7248 …
31.7004 34.1799 36.9672 40.2073 43.9809 48.1811 52.5095 56.531 59.6749 61.3056 60.9842 58.7247 55.0076 50.5832 46.1758 42.2874 39.1941 36.9982 35.6763 35.1539 35.3642 36.2678 37.8361 40.02 42.7697 46.0714 49.9669 54.5745 60.0346 66.4222 73.7874 82.1953 91.6122 101.776 112.202 122.31 131.607 139.778 146.628 152.006 155.76 157.768 157.997 156.505 153.375 148.644 142.317 134.434 125.159 114.892 104.…
.57808 5.07074 5.54068 5.9921 6.35546 6.59762 6.72764 6.74002 6.61962 6.37 6.03124 5.68188 5.38224 5.0658 4.56611 3.81864 2.94018 2.11875 1.53918 1.31815 1.40783 1.65336 1.93424 2.18374 2.3046 2.19482 1.88818 1.54188 1.23083 0.879635 0.461591 0.127184 0.0744578 0.352544 0.790164 1.10288 1.08141 0.761977 0.427124 0.342051 0.520777 0.7889 0.988536 1.06536 1.03206 0.927797 0.767633 0.553594 0.342971…
60971 -0.0850062 0.479624 0.785284 0.808295 0.631424 0.387417 0.210092 0.163912 0.220108 0.327922 0.433407 0.481407 0.473261 0.463916 0.479632 0.487071 0.442706 0.346376 0.237145 0.143099 0.0672825 0.0404553 0.133719 0.3472 0.555643 0.646707 0.632568 0.577363 0.493769 0.366181 0.221369 0.0983701 -0.0172433 -0.168484 -0.379148 -0.628358 -0.856417 -1.04486 -1.2213 -1.37447 -1.47063 -1.52922 -1.6012…
-0.380291 -0.28068 -0.212008 -0.0634477 0.114505 0.22876 0.309412 0.445612 0.661102 0.9167 1.19148 1.50876 1.84738 2.0648 1.99706 1.62195 1.0817 0.585289 0.280259 0.206333 0.331704 0.58458 0.894524 1.19114 1.37982 1.41224 1.31608 1.09898 0.721372 0.216569 -0.267448 -0.598821 -0.767737 -0.838966 -0.846318 -0.789849 -0.686787 -0.576701 -0.506338 -0.521711 -0.644468 -0.850517 -1.08674 -1.29323 -1.39…
995 2.86702 2.86568 2.72707 2.54943 2.351 2.08602 1.78544 1.57137 1.49817 1.49047 1.46973 1.45522 1.52031 1.67352 1.83214 1.88802 1.78267 1.5138 1.04315 0.323693 -0.541572 -1.30401 -1.74775 -1.82903 -1.6673 -1.44469 -1.30279 -1.304 -1.45656 -1.7075 -1.93376 -2.02343 -1.9713 -1.85749 -1.7143 -1.49056 -1.16846 -0.799399 -0.402853 0.050187 0.519526 0.870866 0.997343 0.917874 0.736962 0.537855 0.3503…
4 CLAUSSAN_20170913_Skin/4 0 0 0 0 0 0 0 0 0 0 0.149232 0.257634 0.23064 0.150273 0.0482227 -0.0466747 -0.123192 -0.176502 -0.198884 -0.189452 -0.158015 -0.116856 -0.0721017 -0.0226753 0.0378135 0.113459 0.193205 0.250995 0.259988 0.207823 0.106892 -0.0118643 -0.117275 -0.186643 -0.210204 -0.196911 -0.172032 -0.158585 -0.161969 -0.179788 -0.213729 -0.254672 -0.279821 -0.273422 -0.235625 -0.172316…
0.0486556 0.11381 0.132048 0.112364 0.0973043 0.135295 0.233239 0.348596 0.439514 0.501508 0.532689 0.506618 0.408329 0.263148 0.116038 0.00626116 -0.0425751 -0.0331108 0.002288 0.0260948 0.0287447 0.0340955 0.0681617 0.116287 0.126372 0.0566362 -0.0966183 -0.307492 -0.53661 -0.742798 -0.896368 -0.992747 -1.05046 -1.09577 -1.14891 -1.22448 -1.3296 -1.44806 -1.53276 -1.54252 -1.48339 -1.38924 -1.2…
6 -0.118633 -0.197279 -0.248837 -0.288237 -0.33001 -0.375366 -0.421558 -0.456914 -0.460614 -0.433167 -0.400959 -0.38562 -0.393854 -0.422749 -0.458056 -0.481417 -0.48278 -0.469368 -0.467087 -0.495434 -0.533626 -0.53187 -0.456557 -0.310676 -0.123973 0.0652685 0.224169 0.330305 0.367097 0.32592 0.221217 0.0910982 -0.0170842 -0.0706119 -0.0708082 -0.0328971 0.038265 0.137927 0.248353 0.333659 0.35143…
321 -0.867201 -0.788891 -0.652526 -0.513471 -0.417981 -0.387238 -0.413268 -0.469752 -0.523348 -0.545001 -0.516268 -0.433584 -0.32164 -0.231591 -0.195872 -0.185797 -0.142534 -0.0464247 0.0810307 0.231026 0.410964 0.605641 0.776481 0.885397 0.908395 0.84603 0.721363 0.560969 0.383536 0.208031 0.0585649 -0.0481511 -0.107763 -0.114508 -0.0659517 0.0029601 0.0312986 -0.00465556 -0.0667586 -0.10188 -0.…
4 41.262 41.3544 41.5959 41.924 42.2403 42.4363 42.4459 42.292 42.0798 41.9313 41.9218 42.0732 42.3729 42.7726 43.1992 43.6054 44.0097 44.4753 45.0578 45.7811 46.6445 47.6312 48.7273 49.9659 51.4394 53.2612 55.5281 58.2943 61.5083 64.9269 68.1039 70.5792 72.1946 73.2239 74.2068 75.7065 78.1279 81.5465 85.5553 89.2776 91.6596 91.9303 89.9183 86.0213 80.9471 75.4548 70.1777 65.5293 61.6943 58.6843 …
407 147.054 145.595 143.204 140.357 137.575 135.277 133.747 133.168 133.683 135.412 138.407 142.585 147.735 153.619 160.101 167.251 175.368 184.885 196.188 209.429 224.407 240.558 257.027 272.859 287.343 300.193 311.26 319.95 324.952 324.724 318.494 306.933 291.896 275.47 259.151 243.682 229.416 216.68 205.823 197.016 190.03 184.244 178.943 173.708 168.587 163.976 160.365 158.148 157.554 158.658 …
5 31.3733 30.2463 29.2235 28.3212 27.5361 26.8436 26.2079 25.6119 25.074 24.6205 24.2471 23.9347 23.6945 23.5577 23.5267 23.5724 23.6519 23.6992 23.6325 23.4129 23.087 22.7513 22.4765 22.2766 22.1417 22.0758 22.0896 22.1698 22.2716 22.3392 22.3438 22.3049 22.254 22.1988 22.1362 22.0785 22.0493 22.0599 22.0972 22.1417 22.1966 22.292 22.4503 22.6589 22.8787 23.0661 23.1999 23.288 23.3367 23.3402 23…
6 191.637 194.625 198.757 204.115 210.853 219.193 229.409 241.818 256.763 274.601 295.756 320.864 350.952 387.499 432.431 488.077 557.108 642.188 744.732 862.007 983.088 1087.24 1149.62 1153.27 1098.27 1000.52 882.589 764.575 659.394 572.642 504.839 453.955 417.133 391.475 374.28 363.272 356.941 354.623 356.23 361.916 371.894 386.332 405.4 429.506 459.62 497.476 545.614 607.329 686.425 786.351 90…
60.2815 62.0543 63.7913 65.4471 67.0125 68.4783 69.8256 71.0451 72.1436 73.1378 74.0476 74.8891 75.6755 76.4001 77.0015 77.3572 77.3359 76.8714 75.9875 74.7807 73.3955 71.9909 70.684 69.5221 68.5135 67.6727 67.0209 66.5568 66.2563 66.0983 66.0688 66.1541 66.3422 66.6082 66.903 67.1815 67.4291 67.6519 67.8702 68.1128 68.396 68.7212 69.1019 69.5864 70.2307 71.0483 71.9997 73.0042 73.9573 74.7659 75…
182 6.44617 6.3545 6.17547 5.95981 5.74339 5.53261 5.32729 5.13779 4.98377 4.89067 4.87953 4.94679 5.06733 5.22408 5.41176 5.61053 5.77875 5.88008 5.91158 5.89446 5.84618 5.77062 5.66517 5.53559 5.40988 5.33233 5.33437 5.40395 5.49346 5.56736 5.62552 5.67529 5.70796 5.71019 5.68441 5.64315 5.58955 5.52916 5.49497 5.52889 5.63883 5.79703 5.96647 6.1084 6.19064 6.20973 6.18648 6.13252 6.03919 5.906…
27 6.81079 6.14309 5.65216 5.30101 5.0681 4.95476 4.97363 5.12806 5.40428 5.77823 6.2184 6.68696 7.15373 7.61285 8.10782 8.7426 9.63533 10.8617 12.4435 14.3696 16.6134 19.1423 21.9081 24.8028 27.6191 30.0713 31.8636 32.7467 32.5553 31.274 29.0812 26.2866 23.2267 20.1882 17.3617 14.8498 12.7087 10.9585 9.5617 8.43217 7.49308 6.70635 6.04419 5.47465 4.98671 4.59162 4.29518 4.08774 3.94963 3.85367 3…
501 7.27438 7.21994 7.1519 7.0696 6.99122 6.92185 6.86094 6.81404 6.78645 6.77856 6.77988 6.76681 6.72801 6.67817 6.63803 6.61544 6.61103 6.62882 6.67307 6.74913 6.86964 7.04444 7.26506 7.50693 7.73691 7.91354 8.0122 8.05133 8.06507 8.0561 7.99105 7.83404 7.57935 7.26601 6.96825 6.74981 6.62997 6.59225 6.60857 6.65256 6.70701 6.76211 6.81063 6.85102 6.88833 6.92542 6.95891 6.98494 7.00185 7.01174…
32 3.02319 3.01484 3.01204 2.99796 2.97168 2.95647 2.969 2.98382 2.96355 2.89993 2.80228 2.68595 2.58089 2.52213 2.52459 2.57394 2.64664 2.72848 2.80239 2.84634 2.85421 2.8273 2.7617 2.67265 2.60317 2.58879 2.62542 2.67967 2.72051 2.74242 2.7574 2.77122 2.77262 2.73347 2.63952 2.52663 2.45084 2.43023 2.44141 2.46365 2.50099 2.5587 2.62032 2.66198 2.67863 2.67587 2.64494 2.58692 2.5444 2.56529 2.6…
79 0.839389 0.97837 1.10909 1.16697 1.13084 1.02247 0.874982 0.724193 0.596274 0.489837 0.400874 0.354296 0.3734 0.436991 0.500787 0.548571 0.593267 0.641369 0.682702 0.708127 0.715324 0.709452 0.704896 0.703548 0.678721 0.614231 0.541226 0.505387 0.521544 0.5729 0.62474 0.641603 0.612637 0.557153 0.492274 0.415655 0.323709 0.220171 0.112178 0.0115728 -0.0752225 -0.146691 -0.181433 -0.149075 -0.0…
67 -0.0921309 -0.166729 -0.230878 -0.290066 -0.338457 -0.360959 -0.352888 -0.336298 -0.352289 -0.424884 -0.533085 -0.631432 -0.698488 -0.752543 -0.813804 -0.862561 -0.867052 -0.827925 -0.756162 -0.645164 -0.495674 -0.328994 -0.173525 -0.0642735 -0.0298574 -0.0732749 -0.174321 -0.296899 -0.402414 -0.46449 -0.478117 -0.466492 -0.463098 -0.473967 -0.473046 -0.436682 -0.370755 -0.299655 -0.240123 -0.…
0.0186287 -0.102915 -0.271789 -0.45682 -0.642749 -0.830074 -1.0227 -1.213 -1.37254 -1.46111 -1.45741 -1.38894 -1.31749 -1.27023 -1.20761 -1.08105 -0.88496 -0.648273 -0.415929 -0.237375 -0.144816 -0.137679 -0.192767 -0.282099 -0.371086 -0.423595 -0.443302 -0.479249 -0.55484 -0.629836 -0.650652 -0.601746 -0.504923 -0.392512 -0.281177 -0.175383 -0.087646 -0.0292358 0.00230421 0.0162574 0.0221593 0.0…
124 -0.400254 -0.339045 -0.292814 -0.277205 -0.284233 -0.269737 -0.188733 -0.041698 0.127501 0.275753 0.377553 0.415348 0.400521 0.374673 0.362 0.359392 0.371468 0.403239 0.427033 0.400673 0.304456 0.144049 -0.0612086 -0.279764 -0.472233 -0.612625 -0.703838 -0.758862 -0.775329 -0.739359 -0.644781 -0.502164 -0.32644 -0.117785 0.122171 0.363058 0.562322 0.683038 0.69531 0.602724 0.456464 0.310709 0…
8139 -0.134425 -0.159618 -0.21081 -0.272223 -0.306603 -0.299114 -0.271643 -0.260347 -0.285362 -0.336549 -0.386675 -0.407549 -0.381172 -0.306599 -0.191955 -0.0486857 0.108292 0.258528 0.379971 0.455968 0.471883 0.413913 0.283365 0.106215 -0.0713257 -0.205855 -0.282735 -0.319581 -0.353138 -0.404663 -0.448812 -0.442676 -0.37637 -0.277987 -0.185014 -0.106037 -0.0116727 0.121935 0.267703 0.359015 0.35…
5 CLAUSSAN_20170913_Skin/5 0 -0.0201384 -0.118638 -0.133004 -0.101949 -0.0500417 0.0205234 0.112114 0.199408 0.22453 0.155196 0.021557 -0.106294 -0.193721 -0.23974 -0.248741 -0.222154 -0.179503 -0.126886 -0.0497002 0.0539802 0.168739 0.272163 0.352423 0.405486 0.415066 0.354829 0.238838 0.135139 0.093347 0.090981 0.0804606 0.0329647 -0.0551653 -0.165923 -0.266441 -0.337307 -0.382471 -0.408514 -0.…
07 -1.40238 -1.22518 -1.00139 -0.77599 -0.532402 -0.219533 0.148493 0.47088 0.65818 0.701123 0.631846 0.505627 0.398438 0.341935 0.283887 0.140719 -0.103621 -0.361354 -0.511709 -0.508115 -0.417856 -0.355174 -0.401301 -0.570123 -0.799293 -0.982073 -1.03713 -0.96609 -0.828269 -0.68812 -0.58887 -0.54229 -0.531834 -0.536948 -0.532145 -0.473275 -0.339131 -0.191584 -0.134857 -0.209557 -0.37977 -0.56499…
56806 0.491938 0.398187 0.321539 0.216798 0.0518724 -0.169148 -0.409144 -0.600025 -0.666941 -0.608627 -0.508998 -0.43992 -0.383349 -0.297361 -0.208522 -0.183262 -0.257136 -0.409338 -0.590449 -0.763931 -0.906639 -0.998045 -1.03998 -1.05872 -1.09124 -1.18157 -1.34355 -1.52058 -1.62817 -1.64513 -1.61643 -1.57053 -1.4887 -1.33517 -1.10564 -0.843596 -0.585653 -0.33153 -0.0955776 0.0577862 0.0616205 -0…
0.576959 0.765299 1.0477 1.34103 1.50023 1.45434 1.25132 0.967708 0.65889 0.363836 0.117988 -0.0337092 -0.0527264 0.0783169 0.35967 0.752977 1.13147 1.31604 1.22786 0.953206 0.641466 0.390998 0.227183 0.137098 0.100521 0.111529 0.163873 0.231528 0.29543 0.32174 0.245018 0.0636633 -0.12023 -0.224326 -0.287029 -0.426955 -0.718317 -1.12092 -1.51945 -1.82256 -2.00414 -2.05673 -1.98445 -1.84582 -1.701…
117.843 121.819 121.734 117.89 111.62 104.476 97.5653 91.3894 86.0236 81.3665 77.3148 73.8095 70.8288 68.3781 66.4184 64.8321 63.5126 62.4127 61.4924 60.7138 60.0721 59.5655 59.159 58.8092 58.5011 58.2479 58.0892 58.0611 58.1456 58.2853 58.4533 58.6686 58.9711 59.387 59.9001 60.4743 61.1183 61.923 63.0248 64.5379 66.5294 69.0196 72.0484 75.7867 80.5071 86.4286 93.6592 102.186 111.729 121.511 130.…
322.888 316.345 310.286 305.243 301.509 299.036 297.51 296.474 295.417 293.89 291.675 288.807 285.438 281.805 278.238 275.062 272.446 270.29 268.241 265.813 262.562 258.31 253.309 248.161 243.502 239.733 236.913 234.754 232.775 230.65 228.498 226.792 226.066 226.715 228.96 232.901 238.561 245.826 254.352 263.553 272.657 280.875 287.691 293.015 296.998 299.786 301.475 302.246 302.51 302.9 304.108 …
8.1427 64.1851 60.2172 56.2784 52.3891 48.5789 44.9005 41.4312 38.221 35.2752 32.6133 30.2729 28.2532 26.5063 25.0015 23.7444 22.7256 21.9177 21.2852 20.7862 20.3686 19.9845 19.6368 19.3636 19.187 19.0876 19.0155 18.9209 18.7807 18.6098 18.4525 18.4075 18.6198 19.1746 20.0387 21.1207 22.3472 23.7028 25.2184 26.9497 28.9741 31.3663 34.1568 37.3363 40.9152 44.9428 49.3917 54.0555 58.5684 62.4501 65…
2 63.5785 63.1122 62.0921 60.6866 59.1134 57.6197 56.4286 55.63 55.1857 55.0465 55.2115 55.7222 56.6426 58.0286 59.8829 62.1279 64.6068 67.1213 69.5164 71.7695 73.9801 76.2406 78.4946 80.477 81.7515 81.8941 80.7159 78.3267 75.0443 71.2989 67.5179 63.9877 60.8434 58.1409 55.9152 54.2061 53.0014 52.1949 51.6275 51.1675 50.7845 50.5381 50.5014 50.7095 51.1416 51.7571 52.5722 53.6685 55.139 57.0431 5…
6 3.35029 3.12781 2.9727 2.88148 2.85145 2.84793 2.82555 2.75175 2.59435 2.35537 2.09656 1.90286 1.82003 1.82525 1.86609 1.90096 1.91579 1.93245 1.98195 2.04935 2.091 2.09591 2.08215 2.06957 2.08967 2.17267 2.30042 2.41467 2.47647 2.47987 2.41989 2.30815 2.1946 2.15264 2.23895 2.41665 2.55637 2.54497 2.35832 2.04467 1.68833 1.36674 1.11393 0.905825 0.675716 0.372076 0.0131275 -0.331429 -0.594913 …
111.316 112.262 113.237 114.359 115.692 117.199 118.824 120.544 122.316 124.062 125.707 127.195 128.52 129.727 130.867 131.908 132.742 133.313 133.68 133.931 134.075 134.047 133.781 133.24 132.455 131.516 130.512 129.519 128.607 127.816 127.15 126.542 125.873 125.061 124.101 123.044 121.977 120.98 120.104 119.376 118.783 118.285 117.851 117.464 117.125 116.823 116.51 116.123 115.628 115.038 114.4…
.34589 5.0422 4.65554 4.25867 3.92805 3.70211 3.55734 3.43789 3.31674 3.21879 3.16722 3.11693 2.99271 2.78958 2.58872 2.45742 2.35664 2.18176 1.88946 1.51968 1.13263 0.790007 0.557062 0.459588 0.451554 0.463371 0.47306 0.504703 0.547185 0.544087 0.480375 0.400408 0.34559 0.318321 0.323532 0.408675 0.623926 0.940345 1.23704 1.39822 1.42604 1.43084 1.5058 1.65518 1.84548 2.08454 2.41102 2.80861 3.1…
7332 4.03435 3.98931 3.95258 3.94907 3.99965 4.11035 4.26438 4.45669 4.70125 4.99951 5.33486 5.68255 6.02335 6.3364 6.59388 6.7902 6.96804 7.17404 7.40933 7.63686 7.80255 7.87741 7.87379 7.79997 7.63582 7.37791 7.09152 6.89245 6.87587 7.06894 7.44324 7.9301 8.43873 8.89257 9.25027 9.5152 9.71166 9.86647 10.0064 10.1207 10.1541 10.0837 9.95616 9.84124 9.79386 9.83655 9.95014 10.0924 10.2243 10.338…
2 4.00837 4.01384 3.92049 3.72261 3.49534 3.36772 3.39628 3.5157 3.65253 3.82378 4.07664 4.3934 4.69038 4.86555 4.84722 4.64267 4.32075 3.94844 3.55895 3.18179 2.84806 2.5687 2.36836 2.29218 2.32666 2.38466 2.39191 2.33177 2.23702 2.1472 2.06185 1.96539 1.87746 1.8408 1.8755 1.94714 1.99391 2.00421 2.01941 2.08217 2.20564 2.37581 2.57318 2.7603 2.89999 3.0194 3.17987 3.37183 3.51597 3.53569 3.409…
8263 0.834967 0.436264 0.0929841 -0.145378 -0.287399 -0.346457 -0.316625 -0.216686 -0.11428 -0.0625144 -0.0724119 -0.136285 -0.232022 -0.311032 -0.310716 -0.21965 -0.115211 -0.0862359 -0.126432 -0.164665 -0.195742 -0.298918 -0.543711 -0.9269 -1.366 -1.7292 -1.8971 -1.8404 -1.63609 -1.38068 -1.11495 -0.845498 -0.587671 -0.378674 -0.261131 -0.225187 -0.202044 -0.135121 -0.0266428 0.0786538 0.141341…
194078 0.353303 0.531235 0.678426 0.7592 0.766508 0.706007 0.592979 0.471427 0.385782 0.314131 0.202253 0.0636829 -0.0284943 -0.029794 0.0472098 0.176137 0.334419 0.47695 0.560091 0.584392 0.595446 0.674609 0.888393 1.20495 1.50044 1.65416 1.63125 1.49512 1.33876 1.21362 1.11935 1.02968 0.948906 0.919251 0.942995 0.959072 0.912264 0.783067 0.573475 0.301762 0.0244777 -0.176309 -0.248645 -0.212349…
-0.998739 -0.943949 -0.776489 -0.528584 -0.25473 -0.00699216 0.172539 0.271208 0.276296 0.15483 -0.0939449 -0.421848 -0.764197 -1.03802 -1.17793 -1.19862 -1.16786 -1.13138 -1.10832 -1.11389 -1.17063 -1.31724 -1.56715 -1.85463 -2.075 -2.19032 -2.24591 -2.28091 -2.27858 -2.21709 -2.11337 -1.99124 -1.84877 -1.68437 -1.49527 -1.24327 -0.882833 -0.435828 0.0137265 0.397786 0.713581 0.984734 1.20754 1.…
9789 0.071744 -0.0346464 -0.161007 -0.260564 -0.285626 -0.212531 -0.0496048 0.162334 0.367733 0.542739 0.69169 0.798878 0.839352 0.836295 0.860863 0.966266 1.12767 1.24255 1.19422 0.945945 0.572762 0.202624 -0.0823682 -0.284246 -0.42421 -0.503203 -0.516516 -0.46493 -0.383084 -0.326873 -0.31798 -0.329671 -0.332261 -0.306205 -0.221104 -0.084964 0.018332 0.0211281 -0.0416046 -0.0966889 -0.140567 -0.…
6 CLAUSSAN_20170913_Skin/6 0 0 0 0 0 0.245242 0.384746 0.0927474 -0.123902 -0.251231 -0.30589 -0.304317 -0.252543 -0.17091 -0.0972739 -0.0590102 -0.0483491 -0.0221467 0.0514994 0.146049 0.195587 0.157175 0.0379586 -0.120413 -0.264904 -0.349408 -0.352546 -0.287596 -0.196187 -0.113464 -0.0383576 0.0448516 0.142072 0.250681 0.353376 0.41621 0.416529 0.370508 0.318777 0.290483 0.286318 0.279984 0.242…
1 -0.162982 -0.0619796 0.0635342 0.221086 0.398659 0.570807 0.717913 0.823216 0.867316 0.856579 0.839804 0.858851 0.89268 0.888125 0.823315 0.703817 0.533921 0.328325 0.125053 -0.0375901 -0.136452 -0.143287 -0.0286003 0.187632 0.422581 0.589294 0.646358 0.595652 0.469126 0.313101 0.15409 -0.0161429 -0.199036 -0.353232 -0.428171 -0.419272 -0.373536 -0.337368 -0.302047 -0.221057 -0.0787758 0.089611…
224 0.589693 0.650854 0.648567 0.582545 0.487687 0.41533 0.384383 0.381189 0.392783 0.405756 0.383998 0.282188 0.0889552 -0.162985 -0.424052 -0.655216 -0.835246 -0.94193 -0.942253 -0.821613 -0.625885 -0.453371 -0.376674 -0.387666 -0.439825 -0.49581 -0.513662 -0.442409 -0.26761 -0.0468108 0.134559 0.230251 0.248146 0.248463 0.308223 0.454803 0.663766 0.897857 1.10684 1.24199 1.29364 1.28558 1.2424…
06802 -0.355308 -0.225726 -0.155595 -0.164818 -0.241867 -0.348866 -0.442033 -0.504627 -0.558038 -0.619542 -0.662036 -0.642978 -0.552238 -0.409977 -0.242645 -0.0768546 0.0487905 0.0970063 0.0817686 0.059524 0.0622775 0.0872991 0.128439 0.19068 0.294422 0.450993 0.626181 0.762965 0.828003 0.811552 0.723439 0.601951 0.495181 0.43425 0.428561 0.476577 0.570784 0.68545 0.778274 0.833382 0.884131 0.965…
63.4882 64.2563 64.883 65.3997 65.9115 66.5591 67.4639 68.7111 70.3547 72.4235 74.9383 77.9262 81.4062 85.3306 89.4605 93.2716 96.0821 97.3585 96.9468 95.1077 92.3756 89.3325 86.4293 83.926 81.8979 80.2728 78.9165 77.7267 76.6681 75.7468 74.9729 74.3421 73.8036 73.2705 72.7064 72.1618 71.7137 71.4148 71.2869 71.3297 71.5414 71.9264 72.4882 73.2145 74.0593 74.9446 75.7671 76.4191 76.8488 77.079 77…
206.899 213.78 219.547 223.294 224.697 224.087 222.048 218.955 214.845 209.651 203.528 196.976 190.707 185.386 181.451 179.071 178.159 178.388 179.26 180.224 180.865 181.038 180.773 180.081 178.963 177.614 176.502 176.171 176.944 178.741 181.113 183.451 185.329 186.767 188.159 189.952 192.41 195.568 199.295 203.371 207.545 211.567 215.181 218.051 219.78 220.138 219.284 217.683 215.778 213.788 211…
6421 22.7899 22.957 23.102 23.2284 23.3975 23.667 24.0405 24.4761 24.9418 25.4425 25.9998 26.6348 27.3617 28.182 29.0868 30.087 31.2404 32.6262 34.2937 36.2339 38.3857 40.6671 42.9941 45.2598 47.3114 48.9648 50.0545 50.4923 50.2918 49.5419 48.3602 46.8573 45.1133 43.1885 41.153 39.0868 37.0729 35.1961 33.5206 32.0725 30.8394 29.776 28.8369 28.0238 27.3784 26.9336 26.6867 26.6074 26.6644 26.8521 2…
272.612 292 312.807 333.806 352.317 364.777 368.451 363.043 350.839 335.322 319.519 305.181 292.905 282.691 274.425 268.056 263.508 260.525 258.631 257.252 255.874 254.163 252.058 249.807 247.887 246.937 247.747 251.172 257.914 268.322 282.23 298.712 315.8 330.558 339.884 341.74 336.018 324.339 309.01 292.1 275.189 259.435 245.574 233.862 224.152 216.083 209.24 203.265 197.94 193.19 188.974 185.2…
64 40.759 40.4514 39.8735 39.0986 38.2114 37.2808 36.3422 35.4199 34.5609 33.8234 33.2251 32.7315 32.3126 31.9722 31.7232 31.5803 31.5686 31.69 31.9008 32.1565 32.4518 32.8044 33.2298 33.7219 34.2378 34.7313 35.1951 35.6371 36.0398 36.3749 36.6364 36.8456 37.0254 37.1753 37.2696 37.2594 37.0849 36.7104 36.1434 35.4249 34.6194 33.7897 32.9606 32.1079 31.1928 30.2214 29.2524 28.3255 27.4286 26.5477…
15 28.7167 29.1031 29.4892 29.8739 30.299 30.7774 31.2524 31.6393 31.8937 32.0351 32.104 32.1221 32.0995 32.0534 32.0162 32.0253 32.0913 32.1839 32.2769 32.3909 32.561 32.7871 33.0405 33.2983 33.5612 33.8566 34.2127 34.611 34.9811 35.2593 35.4396 35.5581 35.6457 35.7173 35.7845 35.8539 35.9228 35.9856 36.0256 36.0139 35.9532 35.9012 35.9115 35.979 36.065 36.1408 36.1933 36.2264 36.2686 36.3468 36…
87631 3.44978 3.01725 2.62798 2.33936 2.18119 2.14776 2.20661 2.31365 2.43329 2.53575 2.59409 2.6033 2.58558 2.56801 2.56053 2.56536 2.60461 2.71406 2.90048 3.12095 3.30661 3.41385 3.45952 3.4914 3.53567 3.58742 3.63026 3.66204 3.69892 3.73902 3.76258 3.77797 3.82279 3.91464 4.0194 4.08365 4.08712 4.05225 4.01872 4.01506 4.05202 4.12575 4.21798 4.31684 4.4335 4.56793 4.6711 4.67306 4.55494 4.3827…
6 11.6171 11.7232 11.7815 11.7685 11.6954 11.6342 11.6877 11.9184 12.3172 12.8112 13.2856 13.6442 13.8518 13.8894 13.7202 13.333 12.777 12.1337 11.4779 10.8639 10.3188 9.84576 9.45279 9.17023 9.02031 8.97576 8.96434 8.93026 8.87214 8.81488 8.78085 8.7964 8.8941 9.09465 9.39747 9.78286 10.219 10.6757 11.1338 11.5774 11.9818 12.3042 12.4633 12.3639 11.9743 11.356 10.6127 9.82402 9.03177 8.27874 7.6…
4.6611 4.85178 5.05117 5.26921 5.52421 5.83535 6.20293 6.58528 6.90949 7.12111 7.22666 7.26816 7.26364 7.20376 7.07997 6.8859 6.61972 6.30263 5.96923 5.63144 5.2764 4.90495 4.54913 4.23476 3.95627 3.71629 3.5422 3.4385 3.37151 3.30124 3.19906 3.05307 2.86875 2.66335 2.45898 2.27236 2.12367 2.045 2.06252 2.18243 2.38383 2.63704 2.93248 3.26931 3.62281 3.92632 4.10312 4.1392 4.1017 4.07885 4.12838 …
719 1.97705 1.82134 1.68992 1.56504 1.39668 1.16062 0.910079 0.750555 0.737601 0.818856 0.89854 0.92357 0.90167 0.872417 0.865991 0.876364 0.869718 0.813242 0.700505 0.55281 0.387897 0.197986 -0.0274769 -0.26538 -0.463807 -0.576226 -0.58582 -0.509622 -0.369966 -0.177869 0.0523519 0.301091 0.538615 0.718988 0.811067 0.830876 0.828775 0.85027 0.905603 0.964294 0.981301 0.932139 0.825991 0.698073 0.…
1 -0.03337 0.0996807 0.217446 0.233342 0.113848 -0.0978059 -0.313827 -0.449479 -0.465408 -0.379526 -0.250241 -0.143379 -0.0861781 -0.0677094 -0.0822611 -0.141414 -0.245465 -0.370752 -0.490467 -0.577417 -0.594559 -0.517301 -0.357357 -0.161215 0.00646844 0.0989355 0.123441 0.127988 0.138519 0.130824 0.0783536 -0.0163016 -0.142445 -0.293816 -0.462005 -0.624087 -0.750029 -0.828508 -0.859295 -0.830248…
-0.318652 -0.346548 -0.29679 -0.177279 -0.00867164 0.194191 0.412816 0.620617 0.788845 0.901328 0.965657 0.988034 0.94803 0.827856 0.654237 0.48212 0.347502 0.257898 0.219477 0.251594 0.361969 0.520612 0.674336 0.773094 0.780085 0.684537 0.506457 0.283381 0.0539497 -0.149473 -0.299638 -0.389307 -0.444844 -0.497677 -0.548979 -0.572353 -0.53804 -0.433192 -0.26838 -0.0697493 0.137471 0.347585 0.5733…
86551 -0.526538 -0.607327 -0.681279 -0.694478 -0.604788 -0.400316 -0.100632 0.238984 0.52639 0.680141 0.681496 0.573428 0.427235 0.298071 0.203535 0.138969 0.0840477 0.009089 -0.0937594 -0.196848 -0.256921 -0.24566 -0.173161 -0.0855279 -0.0420288 -0.0840382 -0.187876 -0.255243 -0.1892 0.0282131 0.332757 0.631194 0.857824 0.990641 1.03002 0.985585 0.885892 0.787462 0.758522 0.829767 0.960859 1.067…
0.151403 0.112438 0.0254551 -0.0808799 -0.17106 -0.242302 -0.311997 -0.381121 -0.434082 -0.464047 -0.477616 -0.476203 -0.446025 -0.376309 -0.286067 -0.219982 -0.20788 -0.232939 -0.241971 -0.190345 -0.0841043 0.0247529 0.0834294 0.0772068 0.0321406 -0.000247067 0.0282232 0.124975 0.249905 0.345672 0.377184 0.346467 0.275642 0.190442 0.114608 0.0693154 0.0625265 0.0738171 0.0711752 0.0437752 0.0006…
7 CLAUSSAN_20170913_Skin/7 0 0 0 0 0.0670276 0.259477 0.191001 0.13417 0.0858379 0.035877 -0.0131808 -0.0562303 -0.0986974 -0.13309 -0.138918 -0.117572 -0.0908492 -0.0618497 -0.00905991 0.0661751 0.121184 0.120517 0.0716134 0.00506899 -0.0471396 -0.06553 -0.0521782 -0.0279971 -0.0136235 -0.0122103 -0.0182867 -0.026734 -0.0380106 -0.0501781 -0.0587719 -0.0601387 -0.0514585 -0.0219277 0.0303304 0.0…
.0441321 -0.0489377 -0.114777 -0.154243 -0.181532 -0.232989 -0.340411 -0.490074 -0.62859 -0.701422 -0.692829 -0.644266 -0.605633 -0.581535 -0.526228 -0.380294 -0.138095 0.127554 0.331488 0.446338 0.485997 0.46776 0.412345 0.337745 0.238304 0.102886 -0.0319063 -0.0818311 -0.0111563 0.108129 0.141292 0.010669 -0.226582 -0.430465 -0.498818 -0.434235 -0.317761 -0.237084 -0.225441 -0.254665 -0.283047 …
-0.452405 -0.567699 -0.635951 -0.633698 -0.560136 -0.440067 -0.308806 -0.19579 -0.11392 -0.0597749 -0.0186094 0.0423158 0.145392 0.26656 0.362905 0.423319 0.472227 0.527928 0.576834 0.605361 0.629668 0.667985 0.725588 0.81064 0.925196 1.03675 1.08547 1.0304 0.902171 0.784372 0.728742 0.693537 0.576653 0.331137 0.0159178 -0.278812 -0.504477 -0.651197 -0.72169 -0.735706 -0.728243 -0.722118 -0.73014…
1 0.580785 0.679872 0.708377 0.665521 0.590043 0.538651 0.535522 0.550635 0.539127 0.507999 0.511723 0.587311 0.70509 0.799982 0.851247 0.885887 0.91685 0.934283 0.954654 1.02472 1.16932 1.35857 1.53218 1.64531 1.69124 1.69496 1.70134 1.73728 1.78936 1.82686 1.82269 1.77602 1.72779 1.71979 1.7466 1.77941 1.81952 1.88917 1.97153 2.00416 1.94489 1.81567 1.67289 1.55767 1.49007 1.47783 1.50961 1.559…
41.4115 41.661 41.9103 42.1383 42.333 42.5151 42.7048 42.8922 43.0554 43.1939 43.3322 43.5101 43.7661 44.1248 44.6043 45.2239 46.006 46.9615 48.0611 49.2452 50.4274 51.4918 52.3572 53.0483 53.6825 54.4005 55.3259 56.5574 58.1785 60.2817 62.9781 66.4018 70.7328 76.2378 83.2825 92.2636 103.46 116.854 131.891 147.152 160.206 168.126 168.816 162.279 150.67 137.062 124.033 112.952 104.044 96.8343 90.6…
4 134.51 138.605 141.681 142.856 141.888 139.294 135.997 132.812 130.234 128.579 128.133 129.117 131.531 135.021 138.891 142.293 144.515 145.309 145.096 144.81 145.479 147.853 152.293 158.796 166.988 176.098 185.089 193.011 199.413 204.5 208.929 213.396 218.245 223.268 227.779 230.925 232.052 230.954 227.915 223.556 218.573 213.527 208.811 204.767 201.687 199.661 198.475 197.677 196.742 195.266 1…
1755 18.3379 18.4766 18.6282 18.817 19.0624 19.3992 19.8738 20.5207 21.3464 22.3331 23.4722 24.7807 26.289 28.0303 30.0473 32.425 35.3298 39.0263 43.8652 50.2147 58.3537 68.2939 79.4647 90.3808 98.7243 102.27 100.271 94.0569 86.1579 78.8344 73.2791 69.6977 67.7102 66.6863 65.9631 64.9863 63.4207 61.1917 58.412 55.2621 51.8992 48.4269 44.9244 41.4899 38.2303 35.2173 32.4764 29.9932 27.7479 25.7649…
59.6275 59.0865 58.4384 57.7892 57.3119 57.209 57.6161 58.5585 59.9583 61.6248 63.2461 64.442 64.8986 64.5217 63.4868 62.1261 60.7488 59.5236 58.5081 57.7729 57.4082 57.3939 57.5808 57.8462 58.2118 58.7928 59.6871 60.9299 62.4858 64.2401 66.0053 67.5376 68.5702 68.8668 68.3082 66.9905 65.1985 63.2718 61.4973 60.0609 59.0733 58.628 58.8087 59.6587 61.151 63.1713 65.5246 67.9566 70.2332 72.2515 74.…
26 8.98551 9.4852 9.7244 9.70077 9.49306 9.18146 8.84506 8.56171 8.36086 8.22287 8.13705 8.12634 8.20134 8.32161 8.404 8.34803 8.08227 7.61252 7.02353 6.42409 5.88861 5.43292 5.04292 4.71967 4.49388 4.40102 4.44392 4.58924 4.79003 4.98811 5.11196 5.12512 5.05022 4.9362 4.83129 4.7638 4.72281 4.67061 4.57277 4.41717 4.21272 3.98268 3.77885 3.67544 3.72761 3.93692 4.2499 4.59406 4.91217 5.18455 5.4…
7 13.7995 13.9667 14.087 14.1356 14.0548 13.8199 13.4879 13.1668 12.9588 12.9128 13.0173 13.2373 13.5399 13.8819 14.194 14.3931 14.4239 14.2912 14.0658 13.852 13.719 13.6635 13.644 13.6294 13.628 13.6782 13.7924 13.9457 14.1248 14.321 14.4953 14.5912 14.5727 14.4384 14.2276 14.021 13.8925 13.8791 13.9963 14.2159 14.4672 14.6979 14.905 15.0895 15.2181 15.2539 15.2008 15.114 15.0781 15.1517 15.3339…
.529473 0.694131 0.91287 1.14432 1.33261 1.45018 1.50877 1.54155 1.56515 1.56068 1.52792 1.51148 1.55339 1.65464 1.78164 1.88774 1.93405 1.90867 1.8339 1.76966 1.76935 1.83896 1.94326 2.01695 1.9806 1.80188 1.54046 1.30376 1.16808 1.14208 1.16926 1.17189 1.11286 1.01423 0.927283 0.891571 0.906075 0.946855 0.999752 1.06699 1.14462 1.19586 1.1558 0.994429 0.762035 0.544998 0.402429 0.337294 0.31209…
6.4839 6.41875 6.32437 6.18899 6.02444 5.85705 5.7177 5.61736 5.56185 5.58101 5.71254 5.95725 6.27292 6.61073 6.92171 7.14936 7.24679 7.20465 7.06537 6.88944 6.69814 6.46684 6.18354 5.87543 5.56492 5.25878 4.97301 4.7415 4.58865 4.49069 4.39237 4.26696 4.13452 4.03293 3.99045 3.99805 4.02036 4.04893 4.11031 4.21745 4.34541 4.46124 4.55563 4.63332 4.71514 4.85878 5.09734 5.36071 5.51875 5.50756 5.…
69992 2.56391 2.44124 2.33757 2.25983 2.20477 2.15502 2.09758 2.05107 2.05298 2.10876 2.16969 2.17233 2.08357 1.91475 1.70941 1.52923 1.43351 1.46226 1.62683 1.89803 2.22175 2.55749 2.88348 3.17584 3.4055 3.55283 3.61435 3.59395 3.50364 3.37138 3.23529 3.13257 3.09517 3.12921 3.1938 3.21977 3.17296 3.08665 3.01698 2.98284 2.95838 2.91796 2.86648 2.8144 2.76994 2.76058 2.81667 2.92656 3.03264 3.08…
0913 -0.186625 -0.0236849 0.200441 0.452498 0.693979 0.886091 0.976621 0.930757 0.782246 0.606615 0.44771 0.301228 0.162383 0.0369494 -0.0771762 -0.174863 -0.238479 -0.259174 -0.22578 -0.113729 0.0630986 0.23439 0.34788 0.403441 0.414055 0.393694 0.367522 0.362526 0.393141 0.459317 0.539526 0.606346 0.650088 0.665304 0.641066 0.564226 0.430746 0.259219 0.0689676 -0.145891 -0.383611 -0.595947 -0.7…
0.121543 -0.143161 -0.129952 -0.0572026 0.0726889 0.229746 0.384757 0.528611 0.65957 0.757315 0.772997 0.678692 0.51973 0.38684 0.340492 0.36108 0.361001 0.275284 0.13938 0.0548853 0.0867864 0.205642 0.318797 0.344942 0.271355 0.14625 0.0123334 -0.125207 -0.280199 -0.454163 -0.600367 -0.654167 -0.620406 -0.577986 -0.584814 -0.628869 -0.669031 -0.680373 -0.678647 -0.706146 -0.777681 -0.853958 -0.8…
.873852 -0.849438 -0.748042 -0.572011 -0.350576 -0.145545 0.000107778 0.0931557 0.136532 0.0940638 -0.062882 -0.295227 -0.512512 -0.63804 -0.64436 -0.564036 -0.468089 -0.408614 -0.383999 -0.352475 -0.280047 -0.171854 -0.0394672 0.116982 0.290493 0.472894 0.652448 0.798439 0.866727 0.824253 0.682784 0.511321 0.390844 0.342147 0.311633 0.241052 0.133676 0.0337539 -0.0329971 -0.0761779 -0.122495 -0.…
1.08955 -1.05602 -0.9639 -0.812893 -0.645017 -0.518432 -0.451833 -0.420432 -0.375566 -0.263107 -0.071932 0.137012 0.276596 0.310658 0.269037 0.188406 0.0853215 -0.0209688 -0.108309 -0.168939 -0.210863 -0.240251 -0.24062 -0.19621 -0.128872 -0.0760875 -0.0427835 -0.0135367 0.00218459 -0.0360134 -0.148431 -0.288338 -0.382913 -0.404704 -0.383865 -0.36778 -0.372208 -0.392898 -0.442433 -0.535769 -0.666…
0.366706 0.222359 0.127523 0.0864464 0.0787484 0.0763208 0.0563814 0.0132498 -0.0436932 -0.0988639 -0.138594 -0.152581 -0.143658 -0.122347 -0.0921699 -0.0557414 -0.0206048 0.0059022 0.0312532 0.0699936 0.124318 0.181056 0.215038 0.201616 0.13861 0.0517475 -0.0324745 -0.0950977 -0.114935 -0.0768406 0.0106178 0.117504 0.200744 0.215932 0.140433 -0.0122454 -0.205699 -0.400826 -0.551501 -0.599718 -0.…
8 CLAUSSAN_20170913_Skin/8 0 0 0.233569 0.355216 0.364334 0.294822 0.179534 0.0516978 -0.0784324 -0.218306 -0.350332 -0.440294 -0.467148 -0.436557 -0.373647 -0.301752 -0.224628 -0.14144 -0.0519687 0.046615 0.14815 0.220203 0.232377 0.189666 0.127302 0.0768475 0.0552994 0.0616685 0.0690512 0.0369354 -0.0507842 -0.172622 -0.292756 -0.370178 -0.386016 -0.353372 -0.284064 -0.171024 -0.0259483 0.10619…
.0309644 -0.0165272 -0.0804821 -0.107231 -0.101628 -0.0839544 -0.0777006 -0.109725 -0.193628 -0.319606 -0.456723 -0.560579 -0.582204 -0.488159 -0.299796 -0.0899329 0.0750877 0.177353 0.239103 0.306031 0.407061 0.527127 0.640695 0.746946 0.849652 0.909287 0.843826 0.602237 0.222438 -0.204491 -0.606217 -0.938612 -1.16602 -1.27867 -1.2999 -1.25097 -1.1288 -0.941383 -0.731897 -0.555202 -0.456988 -0.4…
186282 0.0493675 -0.0762588 -0.148127 -0.156345 -0.124561 -0.10009 -0.133718 -0.240312 -0.396219 -0.562742 -0.702378 -0.794813 -0.831485 -0.805575 -0.731713 -0.662086 -0.640532 -0.649758 -0.641579 -0.603178 -0.550029 -0.483531 -0.391449 -0.261073 -0.0908625 0.0835123 0.207678 0.251864 0.204818 0.0630609 -0.142537 -0.339623 -0.453087 -0.454488 -0.383941 -0.317562 -0.304216 -0.347543 -0.437034 -0.5…
7 -1.09487 -1.05005 -1.02531 -1.0241 -1.03345 -1.05005 -1.07774 -1.1154 -1.15473 -1.18884 -1.22394 -1.27139 -1.31949 -1.33082 -1.26714 -1.12597 -0.958281 -0.827549 -0.754178 -0.706149 -0.634935 -0.523757 -0.410845 -0.35595 -0.361118 -0.347043 -0.233709 -0.0164033 0.253804 0.512433 0.68846 0.747162 0.707338 0.584942 0.379653 0.124615 -0.103555 -0.242868 -0.284702 -0.257306 -0.21352 -0.213739 -0.28…
50.4056 54.4095 57.2186 58.4315 58.5181 58.445 59.0854 60.8832 63.7316 66.9594 69.4994 70.3079 68.864 65.3924 60.6486 55.5009 50.6266 46.4029 42.9337 40.1723 38.0441 36.4688 35.3267 34.4701 33.7843 33.2201 32.7673 32.4198 32.1723 32.0224 31.9696 32.0195 32.1839 32.4727 32.8863 33.4063 33.9889 34.5894 35.1798 35.7384 36.247 36.6958 37.1063 37.5286 38.0109 38.6047 39.3894 40.4749 41.9817 44.0144 46…
.344 155.349 150.853 144.79 138.301 132.19 126.767 122.087 118.25 115.442 113.729 112.854 112.25 111.289 109.635 107.439 105.184 103.384 102.392 102.371 103.357 105.303 108.06 111.305 114.522 117.1 118.529 118.692 117.999 117.187 116.891 117.318 118.127 118.597 118.079 116.498 114.438 112.743 112.055 112.622 114.361 117.056 120.536 124.759 129.712 135.173 140.494 144.749 147.225 147.842 147.088 1…
5395 9.76565 9.86699 10.0047 10.1308 10.2315 10.3036 10.3354 10.3204 10.2749 10.2188 10.1445 10.0308 9.86263 9.64418 9.41396 9.2414 9.193 9.27298 9.41885 9.55511 9.63655 9.66818 9.69992 9.77289 9.87878 9.99015 10.0975 10.1891 10.225 10.1634 10.0279 9.91494 9.89958 9.96715 10.0626 10.1575 10.2445 10.3271 10.417 10.5008 10.5335 10.4865 10.3937 10.3341 10.3518 10.4331 10.5489 10.6873 10.8523 11.0376…
982 189.033 180.882 175.938 172.587 169.713 167.145 165.395 165.024 166.259 169.076 173.583 180.33 190.312 204.816 225.343 253.7 292.038 342.464 405.711 478.28 548.91 598.913 611.134 581.779 522.309 450.327 380.046 318.884 268.859 229.175 198.065 173.668 154.397 139.06 126.838 117.164 109.613 103.857 99.6378 96.7416 94.9805 94.2087 94.3484 95.3857 97.3744 100.464 104.88 110.832 118.385 127.456 13…
71 27.9693 27.9024 27.9636 28.1922 28.5713 29.0742 29.6838 30.3627 31.0463 31.6772 32.2335 32.7241 33.1849 33.6518 34.1178 34.5485 34.9141 35.1495 35.1191 34.6703 33.7289 32.3575 30.7531 29.1712 27.8011 26.7096 25.8855 25.2707 24.7754 24.335 23.952 23.6776 23.5605 23.612 23.8127 24.1208 24.4667 24.7701 24.9832 25.0932 25.0806 24.9196 24.6206 24.2125 23.6947 23.0588 22.3403 21.615 20.947 20.3628 1…
578 8.99013 9.01505 9.08778 9.17181 9.25112 9.33166 9.44612 9.64469 9.95404 10.3307 10.6775 10.9052 10.9845 10.9727 10.9832 11.0892 11.2724 11.4801 11.6751 11.8163 11.8665 11.8386 11.7921 11.786 11.8443 11.9538 12.0944 12.2737 12.506 12.7658 12.9997 13.1798 13.3036 13.3617 13.3523 13.292 13.1948 13.0621 12.9041 12.7489 12.6091 12.487 12.4043 12.3699 12.3604 12.3671 12.4071 12.4755 12.5498 12.6322…
3.44238 3.2592 2.99169 2.66043 2.31617 2.02158 1.79664 1.6105 1.42582 1.2166 0.974852 0.723827 0.513625 0.39815 0.411098 0.537016 0.718742 0.909814 1.09785 1.28393 1.4677 1.64393 1.79891 1.90595 1.94195 1.92844 1.92716 1.97904 2.06898 2.14214 2.1326 2.01113 1.81441 1.60841 1.42884 1.27869 1.16714 1.12242 1.15899 1.25409 1.36277 1.44434 1.5065 1.6123 1.8295 2.17154 2.58125 2.96455 3.24627 3.39912 …
.98072 3.98421 4.00986 4.04324 4.09586 4.16742 4.23935 4.31019 4.4046 4.52382 4.63831 4.72566 4.76012 4.70206 4.54652 4.36678 4.27533 4.33704 4.52516 4.74765 4.91653 4.99619 5.00204 4.95894 4.8695 4.73212 4.55815 4.35593 4.11599 3.84609 3.59569 3.42416 3.37037 3.43441 3.55474 3.65407 3.7235 3.81122 3.95371 4.1533 4.3815 4.59266 4.75437 4.85955 4.90635 4.8824 4.77957 4.62204 4.45703 4.32007 4.2385…
92 1.05261 1.00361 0.979251 0.976351 1.00418 1.05533 1.10434 1.12587 1.09977 1.02588 0.946555 0.91771 0.957495 1.05834 1.2065 1.35666 1.4538 1.48485 1.47316 1.45061 1.43894 1.44609 1.46791 1.49147 1.51178 1.54452 1.59908 1.64689 1.6423 1.57014 1.46099 1.35799 1.28117 1.24473 1.27119 1.35825 1.4608 1.52295 1.51345 1.43848 1.33321 1.24763 1.20077 1.16375 1.11798 1.07701 1.05404 1.06046 1.10908 1.20…
91 2.21467 1.7413 1.3217 0.953239 0.633776 0.37762 0.202721 0.116451 0.113356 0.169193 0.259947 0.367788 0.445453 0.426913 0.313741 0.181046 0.104828 0.127113 0.234246 0.354406 0.407417 0.356259 0.228637 0.0883275 -0.0274559 -0.141972 -0.296836 -0.501699 -0.728168 -0.948559 -1.15499 -1.33481 -1.45156 -1.47395 -1.39649 -1.22452 -0.996921 -0.797096 -0.692849 -0.688094 -0.740601 -0.791126 -0.793561 …
6396 0.785105 0.753658 0.682201 0.600087 0.521812 0.472886 0.476092 0.526776 0.61213 0.719919 0.833064 0.942722 1.03727 1.09465 1.10052 1.06072 0.976428 0.842228 0.687548 0.570969 0.540013 0.592784 0.677057 0.739605 0.758115 0.734702 0.669807 0.550719 0.379231 0.185 -0.00301931 -0.169903 -0.287094 -0.329582 -0.318546 -0.30394 -0.322143 -0.371237 -0.41806 -0.433305 -0.419772 -0.402083 -0.388268 -0…
-0.173396 -0.201249 -0.21631 -0.167207 -0.0609252 0.0183636 -0.0150846 -0.139795 -0.235857 -0.20051 -0.0231799 0.239724 0.514539 0.739837 0.880373 0.942634 0.974759 1.00839 1.01485 0.957178 0.852449 0.758016 0.713207 0.706986 0.708218 0.708341 0.716508 0.742898 0.78921 0.84501 0.892483 0.91779 0.920985 0.909751 0.897635 0.876432 0.836365 0.787287 0.731762 0.664987 0.592238 0.511305 0.421737 0.329…
32 0.889851 0.683927 0.47332 0.291012 0.185588 0.208357 0.367724 0.607948 0.846091 1.02354 1.11776 1.11922 1.03442 0.890591 0.701819 0.464874 0.202916 -0.0274791 -0.193914 -0.310294 -0.394886 -0.444043 -0.461003 -0.481728 -0.536273 -0.608239 -0.665422 -0.700202 -0.707486 -0.657519 -0.520444 -0.317883 -0.130052 -0.0207319 0.0100079 -0.0126903 -0.0681077 -0.145792 -0.259783 -0.433706 -0.661234 -0.8…
-0.440024 -0.3767 -0.279597 -0.174838 -0.0631164 0.0665539 0.205907 0.320056 0.371087 0.339585 0.230834 0.0806948 -0.060274 -0.165405 -0.238221 -0.277788 -0.258455 -0.167849 -0.0377596 0.076948 0.135465 0.143559 0.136423 0.130873 0.116191 0.0847064 0.0433574 -4.37169e-05 -0.0458014 -0.103728 -0.181961 -0.255299 -0.279041 -0.238709 -0.158794 -0.0767637 -0.0249584 -0.0125287 -0.0126264 0.0108564 0.…
9 CLAUSSAN_20170913_Skin/9 -0.0032289 -0.276641 -0.379653 -0.453207 -0.484994 -0.468645 -0.389845 -0.277764 -0.193072 -0.138662 -0.0719144 0.0322912 0.170647 0.314232 0.424084 0.490256 0.530253 0.562947 0.5655 0.510776 0.399674 0.264658 0.14848 0.0622331 -0.0180611 -0.113781 -0.211083 -0.280273 -0.304878 -0.297652 -0.278337 -0.243674 -0.170112 -0.0495968 0.0838757 0.178085 0.204169 0.165452 0.084…
0.105791 0.180332 0.238102 0.217261 0.127008 0.00839777 -0.087147 -0.133365 -0.138349 -0.103238 -0.0323351 0.0345748 0.0376138 -0.0425542 -0.163815 -0.27965 -0.365327 -0.39574 -0.365508 -0.317286 -0.314424 -0.388832 -0.518806 -0.66036 -0.805008 -0.966903 -1.15113 -1.35613 -1.5649 -1.73893 -1.82525 -1.76605 -1.5633 -1.28151 -0.989107 -0.743147 -0.565528 -0.424247 -0.245635 0.0449423 0.452858 0.905…
0.178083 -0.207614 -0.471484 -0.497848 -0.22801 0.229276 0.636064 0.814289 0.785285 0.699868 0.651104 0.633439 0.609236 0.544477 0.435122 0.334146 0.302413 0.32392 0.311053 0.181231 -0.0618442 -0.31671 -0.497011 -0.615341 -0.696522 -0.690807 -0.55531 -0.339378 -0.152481 -0.0842291 -0.143266 -0.254023 -0.313705 -0.282903 -0.17887 -0.00932125 0.210322 0.44189 0.642347 0.809475 0.985435 1.18484 1.38…
21386 0.981528 0.750913 0.620704 0.589823 0.581036 0.563825 0.581805 0.665921 0.773128 0.817168 0.746523 0.564108 0.29589 -0.00895416 -0.306574 -0.571421 -0.776683 -0.897954 -0.912905 -0.804272 -0.59356 -0.336043 -0.0773352 0.133827 0.278558 0.402455 0.543567 0.691752 0.821739 0.903864 0.897994 0.808087 0.703891 0.635714 0.56635 0.427416 0.207691 -0.0370781 -0.246389 -0.390928 -0.455948 -0.450599…
7765 71.3009 73.1526 75.4364 78.2547 81.7332 86.0506 91.4426 98.1923 106.539 116.438 127.149 136.862 143.069 143.881 139.266 130.953 121.258 111.964 103.948 97.3791 92.0808 87.8147 84.3792 81.5934 79.3079 77.4142 75.8185 74.467 73.3582 72.4881 71.8111 71.2404 70.681 70.11 69.6099 69.2776 69.1046 68.9931 68.8979 68.8933 69.0825 69.4902 70.0431 70.6514 71.2733 71.908 72.5912 73.4107 74.4662 75.8203…
93 170.294 176.039 182.908 190.004 196.347 201.32 204.921 207.626 209.979 212.228 214.263 215.729 216.211 215.435 213.41 210.425 206.91 203.296 199.966 197.23 195.25 194.035 193.495 193.458 193.675 193.862 193.749 193.168 192.103 190.607 188.753 186.711 184.779 183.248 182.276 181.904 182.027 182.263 182.03 180.871 178.762 176.136 173.606 171.617 170.243 169.172 167.869 165.894 163.237 160.325 15…
0472 71.3609 66.9385 61.863 57.5969 54.6343 52.8167 51.7159 50.867 49.882 48.4806 46.5478 44.1911 41.6468 39.0913 36.5655 34.0229 31.4396 28.8819 26.4762 24.3381 22.531 21.0696 19.9148 19.0122 18.3248 17.8121 17.4143 17.0559 16.6715 16.2633 15.9063 15.6458 15.4739 15.3881 15.4005 15.5058 15.6555 15.7524 15.7352 15.6472 15.5715 15.5675 15.6721 15.8892 16.1735 16.4761 16.8093 17.2424 17.8448 18.655…
2108 33.331 33.6309 34.088 34.6809 35.439 36.4305 37.6833 39.1228 40.5523 41.6709 42.1986 42.0487 41.3416 40.2975 39.1383 38.0271 37.0854 36.423 36.1041 36.1346 36.5231 37.3111 38.5334 40.1769 42.1529 44.3246 46.541 48.5954 50.2276 51.2808 51.8715 52.3019 52.7687 53.2108 53.4215 53.2355 52.624 51.6288 50.2934 48.7288 47.134 45.7039 44.574 43.8233 43.4956 43.5994 44.0821 44.8548 45.8567 47.0595 48…
.00321 -3.93319 -3.80756 -3.7591 -3.85762 -4.04202 -4.24862 -4.51443 -4.88894 -5.33107 -5.78019 -6.21006 -6.57532 -6.83084 -6.96544 -6.97819 -6.88622 -6.73893 -6.58665 -6.4453 -6.30764 -6.13322 -5.84878 -5.43951 -5.01623 -4.74627 -4.74485 -5.01186 -5.43731 -5.88064 -6.25632 -6.55137 -6.77794 -6.90603 -6.88085 -6.7114 -6.47436 -6.2482 -6.08715 -5.99236 -5.91527 -5.81071 -5.69889 -5.66814 -5.78057 …
.3142 40.496 40.6414 40.8366 41.139 41.5798 42.1463 42.7698 43.3792 43.9376 44.4266 44.8414 45.2172 45.5957 45.9858 46.3927 46.8256 47.268 47.6731 48 48.2608 48.4991 48.7405 48.9883 49.2632 49.5793 49.9061 50.2155 50.5112 50.777 50.9619 51.0585 51.1193 51.1852 51.2738 51.4178 51.6562 51.994 52.3994 52.8247 53.235 53.6286 54.0073 54.3428 54.626 54.899 55.2039 55.5749 56.0408 56.5661 57.0892 57.611…
2 2.20178 1.82505 1.38989 0.995032 0.706476 0.521564 0.404476 0.346973 0.377709 0.521352 0.772108 1.10032 1.45238 1.76768 2.02381 2.25937 2.52762 2.81841 3.03876 3.10521 3.02357 2.87364 2.72876 2.59123 2.4285 2.263 2.17413 2.2173 2.36286 2.4946 2.50383 2.39559 2.25801 2.17169 2.16919 2.24946 2.39987 2.56834 2.64999 2.56223 2.32299 2.00756 1.65903 1.30295 0.988676 0.761038 0.629823 0.604355 0.6896…
938 3.61318 3.53975 3.56298 3.64343 3.7572 3.91754 4.13985 4.40502 4.65627 4.84799 4.98064 5.09875 5.23384 5.35332 5.39742 5.33322 5.19255 5.04727 4.91251 4.76046 4.62107 4.57791 4.65608 4.79426 4.93979 5.09067 5.20489 5.18324 4.99649 4.74513 4.57076 4.54401 4.62846 4.73583 4.80254 4.84583 4.93068 5.09015 5.30567 5.52588 5.68812 5.75517 5.73717 5.65545 5.54423 5.4993 5.59627 5.80927 6.08128 6.379…
9411 4.06101 4.06605 4.08772 4.16184 4.25528 4.29504 4.21915 4.02473 3.79258 3.63419 3.58597 3.55264 3.40186 3.10509 2.73667 2.38633 2.1327 2.01726 1.99276 1.98926 1.98072 1.96914 1.97013 1.99122 2.03589 2.11008 2.21777 2.36039 2.50442 2.60168 2.60541 2.48135 2.27891 2.13305 2.17326 2.41012 2.74228 3.07428 3.36812 3.60547 3.79508 3.98319 4.18717 4.35416 4.42961 4.42871 4.40305 4.36574 4.29713 4.1…
057 -0.379808 -0.414531 -0.482211 -0.58768 -0.740191 -0.917464 -1.06084 -1.12692 -1.11689 -1.05313 -0.925513 -0.717307 -0.446799 -0.134034 0.204914 0.540985 0.808403 0.926478 0.876829 0.710618 0.469886 0.19088 -0.0681655 -0.265071 -0.4034 -0.522534 -0.666537 -0.868303 -1.12244 -1.36696 -1.54364 -1.63666 -1.64419 -1.57095 -1.44858 -1.32668 -1.2374 -1.15147 -1.03257 -0.890868 -0.744442 -0.59367 -0.…
7 -0.814311 -0.916285 -0.970036 -0.984014 -1.01206 -1.08332 -1.13548 -1.07464 -0.878017 -0.609886 -0.357196 -0.200403 -0.174733 -0.237647 -0.326856 -0.4127 -0.506186 -0.619025 -0.714025 -0.745125 -0.712664 -0.646971 -0.576145 -0.516528 -0.472072 -0.430122 -0.376408 -0.315456 -0.265718 -0.228269 -0.191608 -0.172871 -0.175356 -0.148027 -0.0491755 0.127817 0.363605 0.613895 0.847696 1.06182 1.25063 …
23324 -1.23995 -1.25137 -1.28957 -1.34184 -1.39938 -1.44206 -1.4519 -1.43075 -1.36615 -1.2344 -1.02497 -0.785902 -0.648084 -0.709464 -0.919975 -1.11458 -1.17758 -1.1129 -0.985085 -0.883054 -0.859873 -0.893997 -0.938827 -0.984431 -1.06177 -1.16347 -1.23017 -1.25249 -1.27333 -1.31418 -1.32494 -1.20335 -0.922922 -0.593172 -0.333994 -0.158067 -0.0314862 0.0638504 0.152077 0.227193 0.252449 0.244724 0…
6 0.152734 0.160823 0.0566474 -0.114486 -0.245738 -0.248169 -0.12047 0.076069 0.293387 0.515797 0.737034 0.92452 1.03084 1.03204 0.941547 0.798416 0.631523 0.442146 0.221051 -0.00149951 -0.158402 -0.222123 -0.216778 -0.188614 -0.198112 -0.289502 -0.471868 -0.71783 -0.966348 -1.18887 -1.41747 -1.68098 -1.96897 -2.2301 -2.39462 -2.40438 -2.22827 -1.88037 -1.4213 -0.940468 -0.526778 -0.235377 -0.086…
8772 0.123697 0.0652401 0.031737 0.032904 0.0514166 0.0657492 0.0748248 0.0850714 0.088059 0.0778538 0.0632814 0.040373 -0.00657603 -0.0773328 -0.137519 -0.132659 -0.0519397 0.0557728 0.128869 0.134207 0.0904935 0.0360596 -0.0296437 -0.120026 -0.204877 -0.22625 -0.167526 -0.0701062 0.0134174 0.0627514 0.0896874 0.109124 0.123873 0.121108 0.0910073 0.0483099 0.0199018 0.0284481 0.0696751 0.123242 …
10 CLAUSSAN_20170913_Skin/10 0 0 0 -0.0035431 -0.0370072 -0.125716 -0.180809 -0.214463 -0.230095 -0.223151 -0.183827 -0.100011 0.00899111 0.0959983 0.14347 0.160025 0.154023 0.130886 0.0850612 0.0258004 -0.0160322 -0.0212621 -0.00886716 -0.0168048 -0.0698157 -0.16179 -0.255982 -0.311288 -0.30522 -0.231239 -0.0944395 0.0737479 0.226451 0.313018 0.302962 0.225761 0.144862 0.0844038 0.0374613 -0.006…
2 -0.477383 -0.336154 -0.181661 -0.00640168 0.132172 0.147964 0.000616234 -0.273989 -0.585634 -0.853406 -1.03742 -1.10597 -1.02558 -0.813511 -0.547744 -0.311318 -0.168735 -0.161913 -0.264588 -0.388715 -0.464792 -0.473575 -0.407851 -0.250232 -0.0031677 0.296588 0.567254 0.72122 0.742719 0.691592 0.660645 0.706872 0.793064 0.850371 0.881637 0.943772 1.03039 1.0488 0.925144 0.687903 0.439165 0.27497…
0.0211406 0.157239 0.350853 0.470387 0.437036 0.268464 0.0525353 -0.127078 -0.246819 -0.344998 -0.452982 -0.508656 -0.402509 -0.122621 0.206978 0.423971 0.432086 0.258706 0.0324116 -0.127481 -0.178906 -0.156827 -0.122881 -0.119409 -0.155892 -0.222891 -0.292153 -0.35524 -0.43971 -0.56454 -0.69703 -0.785173 -0.787576 -0.698619 -0.580044 -0.520711 -0.535399 -0.582176 -0.639951 -0.71266 -0.803538 -0.…
.0327226 -0.356597 -0.60668 -0.752415 -0.824312 -0.873676 -0.92378 -0.9911 -1.10562 -1.25975 -1.38125 -1.42014 -1.4451 -1.56279 -1.7651 -1.92275 -1.90315 -1.66885 -1.30189 -0.94845 -0.695237 -0.505841 -0.278613 0.0662921 0.527521 1.02217 1.44134 1.72349 1.87256 1.93359 1.97036 2.03597 2.13878 2.24243 2.29353 2.22953 2.0216 1.71471 1.38975 1.12223 0.959339 0.8748 0.785573 0.66469 0.538195 0.392046…
4 128.944 127.365 125.91 124.675 123.749 123.138 122.778 122.644 122.751 123.099 123.652 124.36 125.231 126.352 127.819 129.694 132.017 134.796 138.021 141.689 145.756 150.116 154.614 158.997 162.891 165.94 167.936 168.878 168.971 168.583 168.123 167.895 168.032 168.533 169.347 170.397 171.577 172.81 174.094 175.475 176.968 178.558 180.28 182.212 184.403 186.839 189.391 191.804 193.755 194.982 19…
40.806 136.811 133.474 130.658 128.265 126.273 124.713 123.609 122.954 122.72 122.868 123.351 124.151 125.276 126.744 128.597 130.912 133.804 137.452 142.069 147.799 154.618 162.316 170.572 179.048 187.472 195.67 203.528 210.867 217.27 222.033 224.372 223.669 219.621 212.351 202.471 190.961 178.863 167.047 156.129 146.478 138.242 131.373 125.684 120.952 116.999 113.727 111.063 108.91 107.155 105.…
9.8561 19.6748 19.4517 19.165 18.8645 18.6468 18.5471 18.5502 18.6461 18.8016 18.9683 19.1062 19.1748 19.1606 19.0882 18.9785 18.8321 18.6554 18.4837 18.377 18.382 18.4843 18.6298 18.7853 18.9325 19.0278 19.0227 18.9162 18.7618 18.6266 18.576 18.6642 18.8762 19.1179 19.3208 19.4842 19.6255 19.7397 19.8134 19.8853 20.0708 20.4868 21.1566 22.013 22.9757 23.986 24.9488 25.7257 26.2246 26.4299 26.351…
4.894 183.568 194.565 207.766 222.577 237.795 251.6 261.85 266.742 265.597 259.254 249.737 239.426 230.333 223.818 220.641 221.075 225.024 232.14 241.856 253.345 265.459 276.804 285.941 291.682 293.406 291.314 286.375 279.869 272.943 266.465 260.994 256.747 253.733 251.969 251.623 253.028 256.512 262.168 269.702 278.373 287.13 294.917 300.984 305.102 307.635 309.459 311.827 316.188 323.811 335.36…
6325 18.5364 18.4292 18.3122 18.2219 18.1759 18.1438 18.0624 17.9018 17.7445 17.738 17.963 18.4001 19.0025 19.753 20.6448 21.6722 22.8545 24.2271 25.7771 27.3813 28.8548 30.0733 31.0396 31.8334 32.4827 32.9023 32.9933 32.7473 32.2039 31.3899 30.3304 29.0867 27.7737 26.5454 25.5318 24.7825 24.2915 24.0282 23.9261 23.9353 24.0687 24.3247 24.6441 24.9582 25.2329 25.4586 25.6047 25.6167 25.4772 25.23…
4822 27.6763 27.7824 27.7596 27.5592 27.1803 26.7057 26.262 25.9697 25.8584 25.8452 25.8294 25.7686 25.6779 25.5777 25.4648 25.3315 25.1917 25.0775 25.0306 25.0979 25.2874 25.5257 25.7066 25.7791 25.7728 25.7469 25.739 25.7611 25.8067 25.877 25.9927 26.1619 26.3573 26.5422 26.7432 27.0478 27.5188 28.1536 28.9102 29.7818 30.8187 32.0473 33.3881 34.6617 35.679 36.3652 36.8005 37.171 37.6686 38.3863…
75137 2.0461 2.2196 2.26367 2.23771 2.22358 2.26603 2.36033 2.47679 2.5737 2.61051 2.56483 2.45229 2.30976 2.1415 1.89724 1.53797 1.11656 0.734247 0.448794 0.271437 0.196216 0.206399 0.26615 0.321629 0.322605 0.248608 0.133156 0.0568052 0.0915633 0.237817 0.45439 0.707456 0.947623 1.10197 1.11082 0.955668 0.680273 0.405739 0.241718 0.202297 0.232418 0.278138 0.345181 0.480038 0.679484 0.859763 0.…
2976 4.35325 4.43586 4.49189 4.5398 4.62802 4.75945 4.86472 4.88857 4.83399 4.72088 4.54611 4.2898 3.95422 3.58197 3.23086 2.95296 2.795 2.78986 2.95576 3.25956 3.57038 3.71429 3.61886 3.38681 3.19848 3.13691 3.15872 3.1936 3.17736 3.07463 2.93968 2.88387 2.95206 3.08066 3.17021 3.13685 2.93899 2.59356 2.16533 1.75647 1.46725 1.33818 1.36372 1.53465 1.83667 2.20921 2.5442 2.77124 2.90838 2.98846 …
22 4.12014 4.28747 4.452 4.57662 4.66432 4.74444 4.81221 4.82898 4.74664 4.53189 4.19754 3.80012 3.4055 3.09312 2.92567 2.87153 2.82783 2.72935 2.60012 2.52698 2.58212 2.74754 2.94377 3.12692 3.30384 3.46981 3.56658 3.50645 3.24475 2.84164 2.43644 2.15161 2.047 2.13967 2.3735 2.60303 2.68567 2.57042 2.31372 2.02742 1.79888 1.66168 1.62086 1.66886 1.78655 1.94433 2.09605 2.20024 2.25978 2.28998 2.…
45 -1.14424 -1.09011 -0.996927 -0.901622 -0.8379 -0.797291 -0.723671 -0.572348 -0.372368 -0.212598 -0.167759 -0.247865 -0.411222 -0.607184 -0.808879 -1.00101 -1.14283 -1.18951 -1.15105 -1.10536 -1.10736 -1.12818 -1.12809 -1.095 -1.00657 -0.859153 -0.717333 -0.640255 -0.621717 -0.639325 -0.676016 -0.703682 -0.689065 -0.591796 -0.406753 -0.20978 -0.0852301 -0.0409765 -0.0420832 -0.0662469 -0.096537…
0.466865 0.178145 -0.0113758 -0.109913 -0.116202 -0.0665023 -0.028797 -0.0408587 -0.0927925 -0.138698 -0.12369 -0.0106509 0.225164 0.563974 0.922713 1.2223 1.39962 1.39985 1.22501 0.942626 0.642381 0.395103 0.202968 0.000999032 -0.242226 -0.469002 -0.604594 -0.616436 -0.529612 -0.429939 -0.387832 -0.37111 -0.297046 -0.14959 0.0276119 0.192561 0.291958 0.261175 0.0703645 -0.228099 -0.515983 -0.705…
701547 0.691616 0.625426 0.530178 0.399635 0.219413 0.0222338 -0.0960433 -0.0714687 0.0529795 0.186469 0.274793 0.32167 0.346913 0.340188 0.28249 0.214137 0.198465 0.243729 0.319049 0.391857 0.417577 0.352823 0.190618 -0.0290923 -0.232396 -0.370345 -0.445409 -0.472536 -0.474803 -0.492466 -0.534332 -0.577639 -0.615867 -0.645002 -0.656132 -0.660117 -0.689491 -0.761301 -0.844904 -0.897334 -0.902919 …
-0.359964 -0.259097 -0.199713 -0.206391 -0.279828 -0.420098 -0.631414 -0.893875 -1.14016 -1.30834 -1.38795 -1.40809 -1.40552 -1.41894 -1.49347 -1.64061 -1.80185 -1.87631 -1.78242 -1.50266 -1.09036 -0.639445 -0.223193 0.140577 0.462172 0.759938 1.0611 1.35703 1.59031 1.71318 1.71611 1.60446 1.39144 1.112 0.82401 0.576301 0.385768 0.2394 0.115571 0.0115474 -0.0613263 -0.105498 -0.133835 -0.136402 -…

## Sheet: Spleen
# Title Class -1.68057 -1.68037 -1.68018 -1.67998 -1.67978 -1.67958 -1.67938 -1.67919 -1.67899 -1.67879 -1.67859 -1.67839 -1.6782 -1.678 -1.6778 -1.6776 -1.6774 -1.67721 -1.67701 -1.67681 -1.67661 -1.67641 -1.67621 -1.67602 -1.67582 -1.67562 -1.67542 -1.67522 -1.67503 -1.67483 -1.67463 -1.67443 -1.67423 -1.67404 -1.67384 -1.67364 -1.67344 -1.67324 -1.67304 -1.67285 -1.67265 -1.67245 -1.67225 -1.6…
0.955892 -0.955694 -0.955496 -0.955298 -0.955099 -0.954901 -0.954703 -0.954505 -0.954307 -0.954109 -0.953911 -0.953713 -0.953515 -0.953316 -0.953118 -0.95292 -0.952722 -0.952524 -0.952326 -0.952128 -0.95193 -0.951732 -0.951534 -0.951335 -0.951137 -0.950939 -0.950741 -0.950543 -0.950345 -0.950147 -0.949949 -0.949751 -0.949552 -0.949354 -0.949156 -0.948958 -0.94876 -0.948562 -0.948364 -0.948166 -0.…
.299756 -0.299558 -0.29936 -0.299162 -0.298964 -0.298766 -0.298568 -0.29837 -0.298171 -0.297973 -0.297775 -0.297577 -0.297379 -0.297181 -0.296983 -0.296785 -0.296587 -0.296389 -0.29619 -0.295992 -0.295794 -0.295596 -0.295398 -0.2952 -0.295002 -0.294804 -0.294606 -0.294407 -0.294209 -0.294011 -0.293813 -0.293615 -0.293417 -0.293219 -0.293021 -0.292823 -0.292624 -0.292426 -0.292228 -0.29203 -0.2918…
0.371237 0.371435 0.371634 0.371832 0.37203 0.372228 0.372426 0.372624 0.372822 0.37302 0.373218 0.373417 0.373615 0.373813 0.374011 0.374209 0.374407 0.374605 0.374803 0.375001 0.3752 0.375398 0.375596 0.375794 0.375992 0.37619 0.376388 0.376586 0.376784 0.376982 0.377181 0.377379 0.377577 0.377775 0.377973 0.378171 0.378369 0.378567 0.378765 0.378964 0.379162 0.37936 0.379558 0.379756 0.379954 …
1.11414 1.11434 1.11454 1.11474 1.11494 1.11513 1.11533 1.11553 1.11573 1.11593 1.11613 1.11632 1.11652 1.11672 1.11692 1.11712 1.11731 1.11751 1.11771 1.11791 1.11811 1.1183 1.1185 1.1187 1.1189 1.1191 1.1193 1.11949 1.11969 1.11989 1.12009 1.12029 1.12048 1.12068 1.12088 1.12108 1.12128 1.12147 1.12167 1.12187 1.12207 1.12227 1.12246 1.12266 1.12286 1.12306 1.12326 1.12346 1.12365 1.12385 1.124…
3669 1.93689 1.93709 1.93729 1.93748 1.93768 1.93788 1.93808 1.93828 1.93847 1.93867 1.93887 1.93907 1.93927 1.93946 1.93966 1.93986 1.94006 1.94026 1.94046 1.94065 1.94085 1.94105 1.94125 1.94145 1.94164 1.94184 1.94204 1.94224 1.94244 1.94263 1.94283 1.94303 1.94323 1.94343 1.94362 1.94382 1.94402 1.94422 1.94442 1.94462 1.94481 1.94501 1.94521 1.94541 1.94561 1.9458 1.946 1.9462 1.9464 1.9466 …
.75924 2.75944 2.75963 2.75983 2.76003 2.76023 2.76043 2.76062 2.76082 2.76102 2.76122 2.76142 2.76162 2.76181 2.76201 2.76221 2.76241 2.76261 2.7628 2.763 2.7632 2.7634 2.7636 2.76379 2.76399 2.76419 2.76439 2.76459 2.76478 2.76498 2.76518 2.76538 2.76558 2.76578 2.76597 2.76617 2.76637 2.76657 2.76677 2.76696 2.76716 2.76736 2.76756 2.76776 2.76795 2.76815 2.76835 2.76855 2.76875 2.76895 2.7691…
178 3.58198 3.58218 3.58238 3.58258 3.58278 3.58297 3.58317 3.58337 3.58357 3.58377 3.58396 3.58416 3.58436 3.58456 3.58476 3.58495 3.58515 3.58535 3.58555 3.58575 3.58594 3.58614 3.58634 3.58654 3.58674 3.58694 3.58713 3.58733 3.58753 3.58773 3.58793 3.58812 3.58832 3.58852 3.58872 3.58892 3.58911 3.58931 3.58951 3.58971 3.58991 3.59011 3.5903 3.5905 3.5907 3.5909 3.5911 3.59129 3.59149 3.59169 …
13 4.40433 4.40453 4.40473 4.40493 4.40512 4.40532 4.40552 4.40572 4.40592 4.40611 4.40631 4.40651 4.40671 4.40691 4.4071 4.4073 4.4075 4.4077 4.4079 4.4081 4.40829 4.40849 4.40869 4.40889 4.40909 4.40928 4.40948 4.40968 4.40988 4.41008 4.41027 4.41047 4.41067 4.41087 4.41107 4.41127 4.41146 4.41166 4.41186 4.41206 4.41226 4.41245 4.41265 4.41285 4.41305 4.41325 4.41344 4.41364 4.41384 4.41404 4.…
.22688 5.22708 5.22727 5.22747 5.22767 5.22787 5.22807 5.22826 5.22846 5.22866 5.22886 5.22906 5.22926 5.22945 5.22965 5.22985 5.23005 5.23025 5.23044 5.23064 5.23084 5.23104 5.23124 5.23143 5.23163 5.23183 5.23203 5.23223 5.23243 5.23262 5.23282 5.23302 5.23322 5.23342 5.23361 5.23381 5.23401 5.23421 5.23441 5.2346 5.2348 5.235 5.2352 5.2354 5.23559 5.23579 5.23599 5.23619 5.23639 5.23659 5.2367…
3 6.04942 6.04962 6.04982 6.05002 6.05022 6.05042 6.05061 6.05081 6.05101 6.05121 6.05141 6.0516 6.0518 6.052 6.0522 6.0524 6.05259 6.05279 6.05299 6.05319 6.05339 6.05359 6.05378 6.05398 6.05418 6.05438 6.05458 6.05477 6.05497 6.05517 6.05537 6.05557 6.05576 6.05596 6.05616 6.05636 6.05656 6.05675 6.05695 6.05715 6.05735 6.05755 6.05775 6.05794 6.05814 6.05834 6.05854 6.05874 6.05893 6.05913 6.0…
6.87197 6.87217 6.87237 6.87257 6.87276 6.87296 6.87316 6.87336 6.87356 6.87375 6.87395 6.87415 6.87435 6.87455 6.87475 6.87494 6.87514 6.87534 6.87554 6.87574 6.87593 6.87613 6.87633 6.87653 6.87673 6.87692 6.87712 6.87732 6.87752 6.87772 6.87791 6.87811 6.87831 6.87851 6.87871 6.87891 6.8791 6.8793 6.8795 6.8797 6.8799 6.88009 6.88029 6.88049 6.88069 6.88089 6.88108 6.88128 6.88148 6.88168 6.88…
.69432 7.69452 7.69472 7.69491 7.69511 7.69531 7.69551 7.69571 7.69591 7.6961 7.6963 7.6965 7.6967 7.6969 7.69709 7.69729 7.69749 7.69769 7.69789 7.69808 7.69828 7.69848 7.69868 7.69888 7.69907 7.69927 7.69947 7.69967 7.69987 7.70007 7.70026 7.70046 7.70066 7.70086 7.70106 7.70125 7.70145 7.70165 7.70185 7.70205 7.70224 7.70244 7.70264 7.70284 7.70304 7.70324 7.70343 7.70363 7.70383 7.70403 7.704…
87 8.51706 8.51726 8.51746 8.51766 8.51786 8.51806 8.51825 8.51845 8.51865 8.51885 8.51905 8.51924 8.51944 8.51964 8.51984 8.52004 8.52023 8.52043 8.52063 8.52083 8.52103 8.52123 8.52142 8.52162 8.52182 8.52202 8.52222 8.52241 8.52261 8.52281 8.52301 8.52321 8.5234 8.5236 8.5238 8.524 8.5242 8.5244 8.52459 8.52479 8.52499 8.52519 8.52539 8.52558 8.52578 8.52598 8.52618 8.52638 8.52657 8.52677 8.5…
3941 9.33961 9.33981 9.34001 9.34021 9.3404 9.3406 9.3408 9.341 9.3412 9.34139 9.34159 9.34179 9.34199 9.34219 9.34239 9.34258 9.34278 9.34298 9.34318 9.34338 9.34357 9.34377 9.34397 9.34417 9.34437 9.34456 9.34476 9.34496 9.34516 9.34536 9.34555 9.34575 9.34595 9.34615 9.34635 9.34655 9.34674 9.34694 9.34714 9.34734 9.34754 9.34773 9.34793 9.34813 9.34833 9.34853 9.34872 9.34892 9.34912 9.34932 …
.1622 10.1624 10.1626 10.1628 10.163 10.1631 10.1633 10.1635 10.1637 10.1639 10.1641 10.1643 10.1645 10.1647 10.1649 10.1651 10.1653 10.1655 10.1657 10.1659 10.1661 10.1663 10.1665 10.1667 10.1669 10.1671 10.1673 10.1675 10.1677 10.1679 10.1681 10.1683 10.1685 10.1687 10.1689 10.1691 10.1693 10.1695 10.1697 10.1699 10.1701 10.1703 10.1705 10.1707 10.1709 10.1711 10.1713 10.1715 10.1717 10.1719 10…
5 10.9847 10.9849 10.9851 10.9853 10.9855 10.9857 10.9859 10.9861 10.9863 10.9865 10.9867 10.9869 10.9871 10.9873 10.9875 10.9877 10.9879 10.9881 10.9883 10.9885 10.9887 10.9889 10.9891 10.9893 10.9895 10.9897 10.9899 10.9901 10.9903 10.9905 10.9906 10.9908 10.991 10.9912 10.9914 10.9916 10.9918 10.992 10.9922 10.9924 10.9926 10.9928 10.993 10.9932 10.9934 10.9936 10.9938 10.994 10.9942 10.9944 1…
1 CLAUSSAN_20170913_Spleen/1 -0.0564199 -0.00124568 0.0539286 0.109103 0.164277 0.219451 0.274625 0.3298 0.384974 0.316551 0.248127 0.179704 0.111281 0.0428574 -0.0255659 -0.0939892 -0.162413 -0.0827366 -0.00306062 0.0766153 0.156291 0.00365466 -0.148982 -0.301619 -0.454255 -0.372855 -0.291455 -0.210055 -0.128655 -0.0472545 0.0341457 0.115546 0.196946 0.141862 0.086779 0.0316955 -0.023388 -0.0784…
5515 0.726183 0.478716 0.231248 0.123169 0.0150888 0.0928591 0.170629 0.2484 0.32617 0.23261 0.139049 0.0454891 -0.0480712 -0.141631 -0.235192 -0.328752 -0.422312 -0.526944 -0.631575 -0.736206 -0.840838 -0.666694 -0.49255 -0.318407 -0.144263 -0.0223898 0.0994836 0.221357 0.34323 0.465104 0.586977 0.70885 0.830724 0.899238 0.967752 1.03627 1.10478 0.894519 0.684258 0.473997 0.263736 0.181247 0.098…
-0.270175 -0.426577 -0.58298 -0.739383 -0.895785 -1.05219 -1.20859 -1.36499 -1.27166 -1.17833 -1.08499 -0.99166 -0.907038 -0.822416 -0.737795 -0.653173 -0.558206 -0.463239 -0.50766 -0.552081 -0.69233 -0.83258 -0.694054 -0.555529 -0.370541 -0.185553 -0.27934 -0.373127 -0.371085 -0.369044 -0.227614 -0.086185 0.192091 0.470367 0.748643 1.02692 1.02352 1.02011 0.737935 0.455757 0.0893653 -0.277026 -0…
6 0.22417 0.0181742 -0.187822 -0.37349 -0.559159 -0.736116 -0.913073 -1.06099 -1.06952 -0.909624 -0.61034 -0.43302 -0.255701 -0.223576 -0.330839 -0.26895 -0.20706 -0.0144948 0.178071 0.277711 0.377351 0.476992 0.576632 0.542692 0.508753 0.474814 0.440874 0.31401 0.187145 0.185149 0.183152 0.167408 -0.0806494 -0.415824 -0.750998 -0.891611 -0.799911 -0.699499 -0.599088 -0.397039 -0.194991 0.0070576…
868 71.8171 72.6474 73.4778 74.0831 74.6884 75.2938 75.8991 76.2256 76.5522 76.8787 77.2053 77.0963 76.9872 76.8782 76.7692 76.0097 75.2502 74.4906 73.7311 72.8261 71.921 71.0159 70.1109 69.2058 68.3007 67.3957 66.4906 65.783 65.0754 64.3678 63.6602 63.2314 62.8026 62.3737 61.9449 61.7007 61.4565 61.2123 60.9681 61.0027 61.0372 61.0718 61.1064 61.6346 62.1629 62.6911 63.2194 63.7476 64.2758 64.80…
4 195.892 201.561 208.161 216.153 225.714 237.041 250.232 265.374 282.544 301.293 321 340.707 359.404 375.963 389.161 398.084 402.634 403.28 401.029 397.105 392.438 388.05 384.399 381.027 377.143 371.959 364.504 354.262 341.283 326.261 310.43 294.878 280.62 268.036 257.27 248.176 240.917 235.331 231.005 227.981 225.722 224.022 222.786 222.108 221.801 222.052 222.955 224.416 226.643 229.428 233.14…
2.945 55.047 57.4279 59.6519 61.5972 63.101 63.9544 64.0183 63.2458 61.9681 60.0399 57.7052 55.3705 52.9951 50.6197 48.5869 46.5542 44.5215 42.4887 40.7348 38.9808 37.2268 35.4729 34.0244 32.5759 30.988 29.6789 29.0783 28.7565 28.2953 27.8342 27.3672 26.9002 26.4332 25.9662 25.778 25.5898 25.4016 25.2134 25.4219 25.6305 25.839 26.0475 26.2735 26.4994 26.7428 26.9862 27.4445 28.1815 29.0405 29.899…
.971 191.283 190.968 191.117 191.625 192.785 194.455 196.59 199.045 201.499 204.041 206.304 208.027 209.285 210.219 210.69 210.683 210.213 209.451 208.04 205.699 202.522 198.374 193.205 187.356 180.671 173.318 165.965 158.815 152.316 146.551 141.808 138.134 135.297 133.051 131.271 130.053 129.115 128.217 127.319 126.439 125.558 124.492 123.425 122.377 121.328 120.615 120.182 120.021 120.139 120.7…
9069 41.3152 41.7235 42.4598 43.196 43.9322 44.6685 45.4047 46.1409 46.8772 47.6134 47.8908 48.1682 48.4456 48.723 49.3431 49.9632 50.8795 51.7957 53.0166 54.5162 56.2771 58.3168 60.6063 63.1745 66.3235 69.9372 74.2768 79.4527 85.6741 93.1035 102.113 113.073 126.485 142.962 162.763 185.445 210.043 235.106 258.357 276.868 288.085 291.032 286.306 276.284 263.892 252.336 243.894 240.005 241.273 247.…
83 3.95574 3.98065 3.86617 3.75169 3.67496 3.59824 3.6609 3.72356 3.81236 3.90115 4.26872 4.63629 5.06743 5.49857 5.79032 6.08208 6.46966 6.85724 7.24482 7.6324 7.8138 7.99521 8.17661 8.35801 8.26064 8.16327 8.0659 7.96853 7.73431 7.50009 7.26587 7.03165 7.24464 7.45762 7.65609 7.85455 7.90491 7.72297 7.47132 7.08029 6.62248 6.16466 5.9769 5.78914 5.60479 5.42044 5.37547 5.33051 5.50334 5.67617 5…
9 6.10386 6.44121 6.77856 7.11591 7.45327 7.79062 8.12797 8.46532 8.80267 9.02206 9.24144 9.46082 9.6802 9.89958 10.119 10.3383 10.5577 10.6203 10.6829 10.7367 10.7906 10.7051 10.4801 9.99967 9.2869 8.60689 7.92687 7.23234 6.53781 5.81424 5.09066 4.36709 3.64352 3.38457 3.12563 2.86668 2.60773 2.34879 2.08984 1.83089 1.57195 1.55584 1.53973 1.52362 1.50752 1.49141 1.4753 1.45919 1.44309 1.61864 1…
80.6618 76.3022 72.8312 70.0107 67.8 65.5893 63.326 60.7839 57.6262 54.1897 50.3873 46.5849 43.0903 40.0603 37.5182 35.4408 33.5491 31.9363 30.4977 29.3378 28.8285 28.5979 28.5674 28.8158 29.3545 30.172 31.2915 32.8756 34.9127 37.4145 40.3577 43.7654 47.6959 51.9052 56.1609 60.1379 63.7083 66.6282 69.2791 71.6513 73.8376 76.6744 80.696 85.7398 91.7709 98.8242 106.865 115.742 124.979 133.565 140.5…
49941 3.66702 3.83463 4.00224 4.16985 4.33746 4.50507 4.67268 4.84029 5.19956 5.55883 5.9181 6.27736 6.91541 7.55345 8.19149 8.82954 9.43818 10.0468 10.6555 11.2641 11.594 11.9238 12.2537 12.5836 12.9918 13.4001 13.7997 14.1992 14.5291 14.7196 14.7561 14.7927 14.9208 15.0489 15.177 15.3051 15.468 15.6309 15.7184 15.6664 15.2747 14.6507 13.8234 12.9961 12.2501 11.5041 10.8975 10.2909 9.70284 9.114…
6 3.50559 3.85151 4.19744 4.54337 5.01416 5.48496 5.94704 6.40913 6.68246 6.8164 6.86613 6.77647 6.50968 6.10349 5.69731 5.43051 5.41309 5.53505 5.65121 5.62798 5.31726 4.77423 4.12085 3.46747 3.00865 2.54984 2.32333 2.09683 2.18975 2.28268 2.3756 2.46853 2.51635 2.56417 2.612 2.65982 2.70765 2.75547 2.80329 2.85112 2.88733 2.92353 2.95974 2.99595 3.03216 3.06837 3.10457 3.14078 3.12363 3.10648 3…
44 1.2237 1.06458 0.751547 0.438515 0.169041 -0.100432 -0.230518 -0.360604 -0.368363 -0.376122 -0.375169 -0.374216 -0.257107 -0.000610446 0.308157 0.616924 0.960537 1.16476 1.21508 1.2654 1.16762 1.06984 0.972062 0.874282 0.669149 0.464015 0.267593 0.0711705 -0.119444 -0.170671 -0.0534706 0.203117 0.532302 0.861487 0.952552 0.904229 0.67296 0.441691 0.20171 -0.0382705 -0.102202 -0.166133 -0.23006…
2 0.246222 0.152072 0.0579214 -0.0159013 -0.0897241 -0.0851414 -0.219946 -0.276345 -0.332745 -0.397856 -0.462967 -0.370949 -0.278932 -0.186914 -0.0948967 -0.0173987 0.0600994 0.137597 0.215095 0.307113 0.399131 0.337241 0.135964 -0.213412 -0.562789 -0.781489 -1.00019 -0.984763 -0.969336 -0.953909 -0.938482 -0.914343 -0.890204 -0.866066 -0.841927 -0.870058 -0.89819 -0.926322 -0.954453 -0.982585 -1…
490286 0.728179 0.664067 0.367641 -0.0391326 -0.445906 -0.646503 -0.847099 -0.908308 -0.969517 -1.12365 -1.27779 -1.43192 -1.58605 -1.34344 -1.10083 -0.858216 -0.615604 -0.651766 -0.687929 -0.724092 -0.760254 -0.69478 -0.629306 -0.563832 -0.498358 -0.525809 -0.55326 -0.441324 -0.329387 -0.197622 -0.0658576 -0.166405 -0.266953 -0.228113 -0.189274 -0.150434 -0.111594 -0.0350036 0.0415869 0.118177 0…
2 CLAUSSAN_20170913_Spleen/2 0.00512225 0.00512225 0.00512225 0.0742076 0.242637 0.411066 0.579496 0.687177 0.707505 0.632543 0.420554 0.206258 -0.0113575 -0.228972 -0.446587 -0.55581 -0.509165 -0.462521 -0.415876 -0.352555 -0.265255 -0.177955 -0.0906549 -0.00931044 0.0634699 0.13625 0.209031 0.259719 0.27864 0.202271 -0.011124 -0.224519 -0.437914 -0.556019 -0.537098 -0.421696 -0.167555 0.0865865…
[truncated: 154 more rows]

## Sheet: Index
Sample order in NMR	Timpe Point index
1	TP1
2	TP1
3	TP1
4	TP3
5	TP3
6	TP3
7	TP3
8	TP2
9	TP2
10	TP2
